# Supplementary material for: PTEN deficiency reprogrammes human neural stem cells towards a glioblastoma stem cell-like phenotype
Source: Nat Commun. 2015 Dec 3;6:10068. doi: 10.1038/ncomms10068 (PMC4686761; doi:10.1038/ncomms10068)
Supplement: Supplementary Data 1 — Metabolomics evaluation in ESCs (PTEN+/+ vs PTEN-/-) and NSCs (PTEN+/+ vs PTEN-/-) [file ncomms10068-s2.xlsx]

## Sheet: Pathway Heatmap
Supplementary Data 1 -Metabolomics evaluation in ESCs (PTEN+/+ vs PTEN-/-) and NSCs (PTEN+/+ vs PTEN-/-)
										Fold of Change
	Heat map of statistically significant biochemicals profiled in this study.						Data normalization: Bradford protein concentration			Welch's Two-Sample t-Test				Statistical Values
										Embryonic Stem Cells	Neural Stem Cells	Neural Stem Cells Embryonic Stem Cells		Welch's Two-Sample t-Test									Mean Values					% Filled Values
	Pathway Sort Order	Super Pathway	Sub Pathway	Biochemical Name	Platform	Comp ID	KEGG	HMDB		ESC-PTEN-/- ESC-PTEN+/+	NSC-PTEN-/- NSC-PTEN+/+	NSC-PTEN+/+ ESC-PTEN+/+		ESC-PTEN-/- / ESC-PTEN+/+		NSC-PTEN-/- / NSC-PTEN+/+		NSC-PTEN+/+ / ESC-PTEN+/+		NSC-PTEN-/- / ESC-PTEN-/-		X	ESC-PTEN+/+	ESC-PTEN-/-	NSC-PTEN+/+	NSC-PTEN-/-		ESC-PTEN+/+	ESC-PTEN-/-	NSC-PTEN+/+	NSC-PTEN-/-		Super Pathway	Sub Pathway	Chemical ID	PubChem	CAS	RI	Mass
													X	p-value	q-value	p-value	q-value	p-value	q-value	p-value	q-value						X					X				PUBCHEM
	1	Amino acid	Glycine, serine and threonine metabolism	glycine	GC/MS	11777	C00037	HMDB00123		1.29	1.58	1.88		0.0716	0.0552	0.1377	0.4471	0.0005	0.0005	0.0152	0.0107		0.6653	0.8576	1.2533	1.9862		100	100	100	100		Amino acid	Glycine, serine and threonine metabolism	340	5257127;750	56-40-6;	1166	101.9
	8			serine	GC/MS	1648	C00065	HMDB00187		0.92	1.37	0.96		0.3618	0.1897	0.2764	0.4677	0.6927	0.2021	0.2016	0.0813		1.0711	0.9803	1.0318	1.4131		100	100	100	100		Amino acid	Glycine, serine and threonine metabolism	503	5951;6857581	56-45-1;	1389.1	204
	10			N-acetylserine	LC/MS pos	37076		HMDB02931		0.94	1.97	2.14		0.6652	0.2952	0.1638	0.4471	0.0356	0.0165	0.01	0.0076		0.7919	0.7475	1.6969	3.3438		100	100	100	100		Amino acid	Glycine, serine and threonine metabolism	100001851	65249	97-14-3;	1012	148
	17			threonine	LC/MS pos	1284	C00188	HMDB00167		1.03	1.15	3.11		0.7255	0.3157	0.9631	0.7809	1.5676e-05	3.6671e-05	0.015	0.0106		0.6465	0.663	2.0099	2.3059		100	100	100	100		Amino acid	Glycine, serine and threonine metabolism	564	6971019;6288	72-19-5;	713	120.1
	24		Alanine and aspartate metabolism	aspartate	GC/MS	15996	C00049	HMDB00191		2.37	0.97	3.17		2.668e-05	0.0007	0.6304	0.6771	4.751e-06	1.4059e-05	0.4122	0.1431		0.3984	0.9445	1.2634	1.2225		100	100	100	100		Amino acid	Alanine and aspartate metabolism	234	5960	56-84-8;	1529.7	232
	25			asparagine	GC/MS	11398	C00152	HMDB00168		0.81	1.74	0.27		0.1776	0.1125	0.2358	0.4471	0.007	0.004	0.0812	0.0387		1.7991	1.4623	0.4811	0.8362		100	100	100	100		Amino acid	Alanine and aspartate metabolism	917	6267;6992089	70-47-3;	1651.2	231
	28			beta-alanine	GC/MS	55	C00099	HMDB00056		1.68	1.13	0.38		0.1216	0.0843	0.7561	0.7397	0.0824	0.0327	0.0005	0.0011		0.9828	1.6527	0.3693	0.4172		100	100	20	20		Amino acid	Alanine and aspartate metabolism	244	239;4755801	56-41-7;107-95-9;	1451.8	174
	33			alanine	GC/MS	1126	C00041	HMDB00161		0.72	1.38	0.95		0.0113	0.0147	0.2896	0.4834	0.6035	0.1798	0.0544	0.0278		1.1228	0.8073	1.0647	1.4733		100	100	100	100		Amino acid	Alanine and aspartate metabolism	811	5950;7311724	56-41-7;	1147.6	115.9
	34			N-acetylalanine	LC/MS neg	1585	C02847	HMDB00766		0.92	2.19	0.67		0.4077	0.2087	0.3739	0.5023	0.0066	0.0039	0.8625	0.2603		1.0962	1.0086	0.7334	1.6069		100	100	0	20		Amino acid	Alanine and aspartate metabolism	1110	88064	97-69-8;	882	130.1
	36			N-acetylaspartate (NAA)	LC/MS pos	22185	C01042	HMDB00812		0.52	1.45	2.44		0.0013	0.0035	0.3156	0.5023	0.0002	0.0002	0.001	0.0015		0.6215	0.3242	1.5142	2.1922		100	100	100	100		Amino acid	Alanine and aspartate metabolism	100000787	65065	997-55-7;997-55-7 ;	1222	176.1
	41		Glutamate metabolism	glutamate	LC/MS pos	57	C00025	HMDB03339		0.89	0.93	1.2		0.2464	0.1408	0.4983	0.5976	0.2474	0.0858	0.8117	0.2502		1.0301	0.9142	1.2328	1.1482		100	100	100	100		Amino acid	Glutamate metabolism	561	611	56-86-0;	700	148.1
	47			glutamine	LC/MS pos	53	C00064	HMDB00641		1.06	0.99	0.17		0.458	0.2271	0.6956	0.7101	1.1462e-06	4.6251e-06	0.001	0.0015		2.2645	2.4017	0.3737	0.3713		100	100	100	100		Amino acid	Glutamate metabolism	563	5961	56-85-9;	684	147.2
	48			pyroglutamine*	LC/MS pos	32672				1.11	1.64	0.48		0.3322	0.1771	0.198	0.4471	0.0142	0.0076	0.1471	0.0624		1.0551	1.1738	0.509	0.834		100	100	80	80		Amino acid	Glutamate metabolism	100001540	134508	2353-44-8;	764	129.2
	49			gamma-aminobutyrate (GABA)	GC/MS	1416	C00334	HMDB00112		2.12	1	0.49		0.0226	0.0237			0.0744	0.0303	0.0002	0.0004		0.6469	1.3729	0.3192	0.3192		100	100	0	0		Amino acid	Glutamate metabolism	141	6992099;119	56-12-2;	1539.7	304.1
	52			N-acetylglutamate	LC/MS pos	15720	C00624	HMDB01138		1.19	0.58	2.23		0.4875	0.2399	0.2603	0.4593	0.1874	0.0671	0.5853	0.1911		0.61	0.725	1.3589	0.7919		80	100	80	40		Amino acid	Glutamate metabolism	100000282	1549099	5817-08-3;	1492	190.1
	53			N-acetyl-aspartyl-glutamate (NAAG)	LC/MS pos	35665	C12270	HMDB01067		0.75	1.28	2		0.0085	0.0124	0.3951	0.5137	0.0005	0.0004	0.0032	0.0035		0.7197	0.5372	1.4416	1.8492		100	100	100	100		Amino acid	Glutamate metabolism	100001612	5255	3106-85-2;	1563	305
	56		Histidine metabolism	histidine	LC/MS neg	59	C00135	HMDB00177		0.93	1	0.49		0.5909	0.2821			0.0022	0.0015	4.2755e-06	4.2437e-05		1.1088	1.0275	0.5469	0.5469		100	100	0	0		Amino acid	Histidine metabolism	355	773;3651426	5934-29-2;	757	154.1
	80		Lysine metabolism	lysine	GC/MS	1301	C00047	HMDB00182		0.73	1.82	0.39		0.18	0.1129	0.0874	0.415	0.003	0.0019	0.646	0.2095		1.8172	1.3309	0.7172	1.308		100	100	100	100		Amino acid	Lysine metabolism	407	5962	56-87-1;	1836.7	317.2
	82			2-aminoadipate	GC/MS	6146	C00956	HMDB00510		0.64	2.95	7.5		0.0496	0.0401	0.0109	0.2664	1.7349e-05	3.6671e-05	2.7975e-05	0.0001		0.3047	0.1936	2.2848	6.7292		100	100	100	100		Amino acid	Lysine metabolism	381	469	542-32-5;1118-90-7;	1686.5	260.1
	90			N6-acetyllysine	LC/MS pos	36752	C02727	HMDB00206		0.52	1.88	0.21		0.001	0.0035	0.1951	0.4471	7.911e-05	0.0001	0.1855	0.0755		1.6492	0.8641	0.34	0.6401		100	100	20	40		Amino acid	Lysine metabolism	100001734	6991978;92832	692-04-6;	1134	189.1
	95		Phenylalanine & tyrosine metabolism	phenylalanine	LC/MS pos	64	C00079	HMDB00159		0.97	1.24	0.42		0.8762	0.3593	0.5565	0.6249	0.0014	0.001	0.0278	0.0173		1.4741	1.4253	0.6125	0.7611		100	100	100	100		Amino acid	Phenylalanine & tyrosine metabolism	460	6925665;6140	63-91-2;	2056	166.1
	112			tyrosine	LC/MS pos	1299	C00082	HMDB00158		1.13	1.39	0.31		0.2819	0.1555	0.2339	0.4471	6.8263e-05	9.7741e-05	0.0041	0.0041		1.6451	1.8558	0.5106	0.7086		100	100	100	100		Amino acid	Phenylalanine & tyrosine metabolism	815	6057;6942100	60-18-4;	1516	182.1
	166		Tryptophan metabolism	kynurenine	LC/MS pos	15140	C00328	HMDB00684		0.29	1	0.23		0.0001	0.001			0.0001	0.0001	0.0013	0.0018		3.1868	0.9096	0.7249	0.7249		100	100	0	0		Amino acid	Tryptophan metabolism	100000265	161166;6971029	2922-83-0;	1902	209.1
	167			tryptophan	LC/MS pos	54	C00078	HMDB00929		2.41	1.55	1.17		0.0037	0.0069	0.0941	0.4185	0.5331	0.1643	0.0986	0.0453		0.6305	1.5214	0.7381	1.144		100	100	80	100		Amino acid	Tryptophan metabolism	565	6923516;6305	73-22-3;	2445	205.1
	211		Valine, leucine and isoleucine metabolism	isoleucine	LC/MS pos	1125	C00407	HMDB00172		1.01	1.55	0.3		0.7892	0.3344	0.2268	0.4471	1.6878e-05	3.6671e-05	0.0177	0.012		1.6646	1.6858	0.4983	0.774		100	100	100	100		Amino acid	Valine, leucine and isoleucine metabolism	376	791	73-32-5;	1614	132.1
	212			leucine	LC/MS pos	60	C00123	HMDB00687		0.9	1.55	0.31		0.4034	0.2081	0.2474	0.4493	2.6121e-05	4.8309e-05	0.0377	0.021		1.7795	1.5961	0.5573	0.8656		100	100	100	100		Amino acid	Valine, leucine and isoleucine metabolism	397	7045798;6106	61-90-5;	1674	132.2
	221			valine	LC/MS pos	1649	C00183	HMDB00883		0.86	1.52	0.31		0.278	0.1546	0.2663	0.4633	3.1076e-05	5.3053e-05	0.0348	0.0196		1.8182	1.5651	0.5634	0.8544		100	100	100	100		Amino acid	Valine, leucine and isoleucine metabolism	566	6971018;6287	72-18-4;	1040	118.1
	233			2-methylbutyrylcarnitine (C5)	LC/MS pos	35431		HMDB00378		1	1.83	6.11				0.3477	0.5023	8.4561e-05	0.0001	0.0029	0.0033		0.1318	0.1318	0.8052	1.4735		20	0	100	100		Amino acid	Valine, leucine and isoleucine metabolism	100001509	6426901	31023-25-3;	2439	246.1
	236			isovalerylcarnitine	LC/MS pos	34407		HMDB00688		1	1.49	3.21				0.9642	0.7809	0.0192	0.0097	0.119	0.0518		0.187	0.187	0.5996	0.8911		20	0	80	60		Amino acid	Valine, leucine and isoleucine metabolism	100001393	6426851	31023-24-2;	2533	246.2
	237			hydroxyisovaleroyl carnitine	LC/MS pos	35433				1	1.89	1.54				0.1336	0.4471	0.0244	0.0119	0.0254	0.0162		0.4435	0.4435	0.6816	1.2859		0	0	100	100		Amino acid	Valine, leucine and isoleucine metabolism	100001594		99159-87-2;	1683	262.1
	248		Cysteine, methionine, SAM, taurine metabolism	cysteine	GC/MS	31453	C00097	HMDB00574		3.36	0.98	0.39		3.1463e-05	0.0007	0.3739	0.5023	3.1339e-06	1.07e-05	2.0979e-05	0.0001		0.4723	1.5892	0.1832	0.1792		100	100	20	20		Amino acid	Cysteine, methionine, SAM, taurine metabolism	800	5862;6419722	52-90-4;56-89-3;	1560.1	218
	250			cysteine sulfinic acid	GC/MS	37443	C00606	HMDB00996		2.79	2.18	1.41		0.0261	0.0253	0.4917	0.5954	0.805	0.2243	0.4033	0.141		0.4211	1.1747	0.5926	1.2938		40	100	40	60		Amino acid	Cysteine, methionine, SAM, taurine metabolism	100002113	109;3924855	207121-48-0;	1662	252
	253			cystathionine	GC/MS	15705	C02291	HMDB00099		1.06	1.72	0.24		0.6592	0.2949	0.0656	0.3891	2.8418e-05	5.0455e-05	0.0039	0.0041		1.5487	1.6362	0.3767	0.6497		100	100	100	100		Amino acid	Cysteine, methionine, SAM, taurine metabolism	310	4083111;834	535-34-2;	1979.6	218.1
	260			S-adenosylhomocysteine (SAH)	LC/MS pos	15948	C00021	HMDB00939		0.94	0.77	0.58		0.7547	0.324	0.3739	0.5023	0.0291	0.0137	0.0003	0.0008		1.0239	0.9634	0.5953	0.4596		100	100	20	0		Amino acid	Cysteine, methionine, SAM, taurine metabolism	197		979-92-0;	1480	385.1
	261			methionine	LC/MS pos	1302	C00073	HMDB00696		0.85	1.49	0.52		0.1914	0.1174	0.2281	0.4471	0.001	0.0008	0.4478	0.1512		1.4188	1.203	0.7397	1.1049		100	100	100	100		Amino acid	Cysteine, methionine, SAM, taurine metabolism	415	6992087;6137	63-68-3;	1252	150.1
	263			N-acetylmethionine	LC/MS neg	1589	C02712	HMDB11745		0.73	0.82	0.52		0.0023	0.0047	0.3739	0.5023	0.0065	0.0039	0.0003	0.0006		1.2523	0.9185	0.6455	0.5286		100	100	20	0		Amino acid	Cysteine, methionine, SAM, taurine metabolism	1083	448580	65-82-7;	1805	190.1
	278		Urea cycle; arginine-, proline-, metabolism	dimethylarginine (SDMA + ADMA)	LC/MS pos	36808	C03626	HMDB01539		0.51	2.81	0.39		0.0013	0.0035	0.0417	0.3365	0.0002	0.0002	0.1158	0.0517		1.4912	0.7556	0.5855	1.6443		100	100	20	100		Amino acid	Urea cycle; arginine-, proline-, metabolism	100001810	123831	102783-24-4;	812	203.2
	279			arginine	LC/MS pos	1638	C00062	HMDB00517		0.75	1.47	1.09		0.0265	0.0253	0.2951	0.4859	0.7324	0.2097	0.0487	0.0253		1.0187	0.769	1.106	1.6299		100	100	100	100		Amino acid	Urea cycle; arginine-, proline-, metabolism	231	5246487;232	1119-34-2;	650	175.2
	282			ornithine	GC/MS	1493	C00077	HMDB03374		0.79	1.71	0.24		0.3301	0.1771	0.2425	0.4471	0.0002	0.0002	0.0445	0.0237		2.0197	1.5855	0.476	0.8139		100	100	100	100		Amino acid	Urea cycle; arginine-, proline-, metabolism	444	6262	3184-13-2;	1763.8	141.9
	285			proline	LC/MS pos	1898	C00148	HMDB00162		0.94	1.69	0.67		0.6592	0.2949	0.1397	0.4471	0.0149	0.0079	0.7623	0.2376		1.1384	1.067	0.7606	1.2835		100	100	100	100		Amino acid	Urea cycle; arginine-, proline-, metabolism	480	145742;6971047	147-85-3;	796	116.1
	301		Creatine metabolism	creatine	LC/MS pos	27718	C00300	HMDB00064		0.98	1.62	4.6		0.9282	0.3735	0.2306	0.4471	8.8969e-07	4.6251e-06	0.0012	0.0018		0.4058	0.3984	1.8675	3.0264		100	100	100	100		Amino acid	Creatine metabolism	1221	586	57-00-1;	758	132.1
	309		Polyamine metabolism	5-methylthioadenosine (MTA)	LC/MS pos	1419	C00170	HMDB01173		0.66	1.88	0.94		0.003	0.0058	0.1248	0.4471	0.5596	0.1701	0.0294	0.0176		1.1194	0.7416	1.0509	1.9751		100	100	100	100		Amino acid	Polyamine metabolism	212	439176	2457-80-9;	2427	298.1
	310			putrescine	GC/MS	1408	C00134	HMDB01414		4.18	1.55	785.32		5.3029e-05	0.0008	0.2233	0.4471	8.0608e-10	3.5779e-08	6.5308e-07	1.0804e-05		0.0022	0.0092	1.7277	2.681		80	100	100	100		Amino acid	Polyamine metabolism	49		110-60-1;	1705.8	174
	311			N-acetylputrescine	LC/MS pos	37496	C02714	HMDB02064		1.12	1.48	38.51		0.5252	0.2546	0.2747	0.4677	9.4984e-05	0.0001	2.0748e-06	2.5743e-05		0.0318	0.0355	1.2247	1.81		40	60	100	100		Amino acid	Polyamine metabolism	192	122356	18233-70-0;	895	131.1
	312			agmatine	GC/MS	15496	C00179	HMDB01432		1	1.56	66.91				0.2388	0.4471	0.0007	0.0006	7.3693e-05	0.0002		0.0123	0.0123	0.823	1.2869		0	0	100	100		Amino acid	Polyamine metabolism	100000103	199	2482-00-0;	1526	174
	313			spermidine	LC/MS pos	485	C00315	HMDB01257		0.68	1.39	8.29		0.0175	0.0207	0.3874	0.5091	4.0468e-06	1.283e-05	4.9583e-05	0.0002		0.3013	0.204	2.4971	3.472		100	100	100	100		Amino acid	Polyamine metabolism	50	1102	124-20-9;	533	146.2
	316			spermine	LC/MS pos	603	C00750	HMDB01256		0.79	1.04	1.4		0.2031	0.1226	0.8957	0.776	0.165	0.0605	0.1175	0.0517		1.0258	0.808	1.4319	1.4867		100	100	100	100		Amino acid	Polyamine metabolism	507	1103	71-44-3;	506	203.2
	319		Guanidino and acetamido metabolism	4-guanidinobutanoate	LC/MS pos	15681	C01035	HMDB03464		1.11	2.04	0.93		0.3603	0.1897	0.0198	0.2664	0.5985	0.1795	0.0563	0.0285		0.8052	0.8926	0.7501	1.5326		100	100	100	100		Amino acid	Guanidino and acetamido metabolism	100000096	500	463-003;463-00-3;	1085	146.1
	320			4-acetamidobutanoate	LC/MS pos	1558	C02946	HMDB03681		1	1.32	1.6		0.852	0.3539	0.9044	0.776	0.1743	0.0629	0.518	0.1714		0.8699	0.8722	1.3932	1.837		100	100	100	60		Amino acid	Guanidino and acetamido metabolism	1113	18189	3025-96-5;	1724	146.1
	324		Glutathione metabolism	glutathione, reduced (GSH)	LC/MS pos	2127	C00051	HMDB00125		1.47	0.91	3.55		0.019	0.0209	0.4469	0.5633	3.2448e-05	5.3342e-05	0.032	0.0185		0.578	0.851	2.0498	1.8693		100	100	100	100		Amino acid	Glutathione metabolism	496	124886	70-18-8;	1274	308.1
	326			5-oxoproline	LC/MS pos	1494	C01879	HMDB00267		1.22	1.26	0.74		0.0916	0.0673	0.6736	0.7069	0.148	0.0547	0.2141	0.085		1.1491	1.3994	0.8501	1.0718		100	100	100	100		Amino acid	Glutathione metabolism	1021	7405	98-79-3;	1446	130.1
	327			glutathione, oxidized (GSSG)	LC/MS pos	27727	C00127	HMDB03337		1.15	0.96	1.1		0.1252	0.0852	0.6762	0.7069	0.5517	0.1689	0.47	0.1565		1.0176	1.1667	1.121	1.0797		100	100	100	100		Amino acid	Glutathione metabolism	448	65359;11215652	103239-24-3;	1535	613.1
	328			cysteine-glutathione disulfide	LC/MS pos	35159		HMDB00656		2.7	1	0.7		0.0011	0.0035			0.0631	0.0267	1.6603e-07	4.1199e-06		0.5244	1.4147	0.3677	0.3677		100	100	0	0		Amino acid	Glutathione metabolism	100001437	4247235	13081-14-6;	821	427.1
	330			S-lactoylglutathione	LC/MS pos	15731	C03451	HMDB01066		0.11	1.02	0.48		0.0001	0.001	0.7355	0.7386	0.1368	0.0515	0.1177	0.0517		2.1284	0.2249	1.0137	1.0297		100	80	60	80		Amino acid	Glutathione metabolism	1343	1083	54398-03-7;	1683	380.1
	341	Peptide	Dipeptide	glycylglycine	GC/MS	21029	C02037	HMDB11733		0.7	1.13	0.46		0.2776	0.1546	0.8479	0.7701	0.0556	0.024	0.231	0.0903		1.644	1.1564	0.7525	0.8531		100	100	80	60		Peptide	Dipeptide	100000898	1548897;11163	556-50-3;	1757.9	174
	346			glycylisoleucine	LC/MS pos	36659				0.78	1.9	0.56		0.4372	0.2185	0.3739	0.5023	0.077	0.0311	0.8653	0.2603		0.9417	0.737	0.5287	1.003		100	40	0	20		Peptide	Dipeptide	100001790		19461-38-2;	2080	189.1
	347			glycylleucine	LC/MS pos	34398	C02155	HMDB00759		0.6	1.31	0.33		0.034	0.0306	0.3739	0.5023	0.0018	0.0012	0.1571	0.0655		1.4454	0.8669	0.4829	0.6324		100	100	0	20		Peptide	Dipeptide	100001258	92843;1548899	869-19-2;	2236	189.1
	353			glycyltyrosine	LC/MS pos	33958				0.54	3.32	0.2		0.0105	0.0145	0.3739	0.5023	0.0001	0.0001	0.4536	0.1521		1.4499	0.7885	0.2967	0.9858		100	100	0	20		Peptide	Dipeptide	100001265	92829;6994980	658-79-7;	1728	239.1
	371			alanylphenylalanine	LC/MS pos	38679				0.77	1.15	1.69		0.0247	0.0252	0.9644	0.7809	0.2987	0.0975	0.2379	0.0923		1.0456	0.8059	1.7654	2.0291		100	100	80	60		Peptide	Dipeptide	100002700	2080	3061-90-3;	2422	237.2
	389			alpha-glutamylglutamate	LC/MS pos	22166	C01425			0.76	0.89	0.43		0.0396	0.0342	0.5369	0.6084	0.0009	0.0007	0.0007	0.0013		1.4413	1.0932	0.6176	0.5474		100	100	60	20		Peptide	Dipeptide	100000964	439500	3929-61-1;	857	277.1
	413			leucylleucine	LC/MS pos	36756	C11332			0.67	1.28	1.15		0.1358	0.0905	0.3482	0.5023	0.8538	0.2325	0.0073	0.0062		1.0001	0.6716	1.1463	1.4636		100	100	80	100		Peptide	Dipeptide	100001710	76807;6992072	3303-31-9;	3012	245.1
	421			threonylphenylalanine	LC/MS pos	31530				0.72	0.82	0.59		0.3289	0.1771	0.3739	0.5023	0.1014	0.0392	0.0092	0.0071		1.4028	1.0154	0.8254	0.6781		100	100	20	0		Peptide	Dipeptide	100001125	4099799;4099798	16875-27-7;	2500	267.2
	423			phenylalanylalanine	LC/MS pos	41374				0.45	0.52	0.61		0.002	0.0042	0.198	0.4471	0.0926	0.0364	0.0655	0.0325		1.5744	0.7025	0.9546	0.4993		100	80	40	0		Peptide	Dipeptide	100003589	6993123;5488196	3918-87-4;	2047.6	237.1
	424			phenylalanylglutamate	LC/MS pos	41432				0.73	1	0.39		0.018	0.0207			0.0001	0.0001	0.002	0.0025		1.2156	0.8846	0.4714	0.4714		100	100	0	0		Peptide	Dipeptide	100003596	4422358	3617-45-6;	2005	295.2
	427			phenylalanylglycine	LC/MS pos	41370				0.57	0.86	0.41		0.0048	0.0084	0.7845	0.7397	0.0079	0.0044	0.0216	0.0141		1.5738	0.9025	0.6487	0.5598		100	100	20	20		Peptide	Dipeptide	100003588	98207	721-90-4;	2120.1	223.1
	434			valylglutamate	LC/MS pos	32454				0.61	1.22	1.05		0.0012	0.0035	0.7211	0.73	0.477	0.1481	0.439	0.1494		1.0894	0.6652	1.1492	1.4022		100	100	100	60		Peptide	Dipeptide	100001161	7009623	3062-07-5;	1346	247.1
	441			cysteinylglycine	GC/MS	37642	C01419	HMDB00078		1.45	1.58	1.16		0.6405	0.2906	0.7571	0.7397	0.9703	0.2548	0.9596	0.2848		0.5891	0.8553	0.6815	1.0793		80	100	60	60		Peptide	Dipeptide	278	65270	19246-18-5;	1763	240.9
	445			valylalanine	LC/MS pos	41518				0.58	0.56	1.72		0.0461	0.0383	0.0725	0.3891	0.0389	0.0178	0.7659	0.2376		0.9863	0.5699	1.6979	0.9446		100	80	100	20		Peptide	Dipeptide	100003636	334517	27493-61-4;	1278.6	189.1
	455			valylleucine	LC/MS pos	39994				0.76	1.62	0.88		0.1226	0.0843	0.8719	0.776	0.4383	0.137	0.844	0.2586		1.2141	0.9197	1.0649	1.7241		100	100	80	60		Peptide	Dipeptide	100003210	352039	22906-55-4;	2503.3	231.2
	460			aspartylleucine	LC/MS pos	40068				0.85	1.2	0.7		0.2224	0.1305	0.884	0.776	0.082	0.0327	0.4396	0.1494		1.2348	1.0542	0.8688	1.0397		100	100	80	60		Peptide	Dipeptide	100003158	332962	3062-14-4;	2310	247.2
	489			isoleucylglycine	LC/MS pos	40008				0.7	1.13	0.54		0.0824	0.0621	0.9299	0.7809	0.0512	0.0227	0.3431	0.1234		1.1185	0.7867	0.6075	0.6848		100	100	20	20		Peptide	Dipeptide	100003169	342532	868-28-0;	1732	189.2
	492			isoleucylserine	LC/MS pos	40012				0.45	1.74	1.2		0.0077	0.0121	0.9643	0.7809	0.694	0.2021	0.2171	0.0855		1.0389	0.4644	1.2449	2.1639		100	60	80	40		Peptide	Dipeptide	100003174		6403-14-1;	1472.5	219.2
	500			leucylglutamate	LC/MS pos	40021				0.56	1.05	0.73		0.0495	0.0401	0.9737	0.7809	0.2929	0.0966	0.9664	0.2848		1.4586	0.8151	1.0624	1.1134		100	100	60	60		Peptide	Dipeptide	100003184	5259589;5259590		1716	261.2
	501			leucylglycine	LC/MS pos	40045				0.56	0.98	0.72		0.0113	0.0147	0.8245	0.7657	0.2224	0.0777	0.97	0.2848		1.315	0.7329	0.9528	0.9344		100	100	60	60		Peptide	Dipeptide	100003185	79070	686-50-0;	1800	189.2
	522			phenylalanylserine	LC/MS pos	40016				0.44	1.3	0.31		0.0011	0.0035	0.8542	0.7702	0.0064	0.0038	0.2695	0.1013		1.9684	0.8753	0.6026	0.7822		100	100	20	20		Peptide	Dipeptide	100003252	9859812	16053-39-7;	1808	253.1
	523			serylleucine	LC/MS pos	40066				0.7	0.42	0.82		0.1583	0.1034	0.2058	0.4471	0.3278	0.1047	0.0008	0.0015		1.3867	0.9696	1.1377	0.4817		100	100	40	20		Peptide	Dipeptide	100003202		6665-16-3;	2106	219.2
	524			serylphenyalanine	LC/MS pos	40054				0.6	0.68	0.78		0.0374	0.0328	0.5356	0.6084	0.2591	0.0878	0.3829	0.1348		1.3407	0.8054	1.0463	0.7098		100	100	40	20		Peptide	Dipeptide	100003253			2348	253.2
	527			threonylleucine	LC/MS pos	40051				1.04	0.4	1.03		0.7599	0.3241	0.1779	0.4471	0.6966	0.2021	0.0038	0.0041		1.0265	1.0699	1.0602	0.4249		80	100	40	0		Peptide	Dipeptide	100003204	4420322	50299-12-2;	2204	233.2
	545			tyrosylglycine	LC/MS pos	41375				0.58	1.15	1		0.0103	0.0145	0.7788	0.7397	0.9497	0.2509	0.3408	0.1234		1.2337	0.7215	1.234	1.423		100	100	100	60		Peptide	Dipeptide	100003598	259323	673-05-5;	1596.8	239.1
	569			alpha-glutamylvaline	LC/MS pos	40488				0.65	0.6	1.24		0.0319	0.0291	0.2124	0.4471	0.8722	0.2352	0.5546	0.1823		1.1655	0.7619	1.4404	0.8614		100	100	80	40		Peptide	Dipeptide	100003633	433630	5879-06-1;	1597	247.1
	570			prolylglutamate	LC/MS pos	41381				0.69	1	0.54		0.0192	0.0209			0.0036	0.0023	0.0182	0.0122		1.3389	0.9273	0.7185	0.7185		100	100	0	0		Peptide	Dipeptide	100003673	3563697	67644-00-2;	926.6	245.1
	647		gamma-glutamyl	gamma-glutamylglutamate	LC/MS pos	36738				1.37	0.76	0.54		0.0052	0.0086	0.0671	0.3891	0.0014	0.001	8.4145e-06	6.96e-05		1.0286	1.4111	0.5539	0.4204		100	100	80	0		Peptide	gamma-glutamyl	331	92865	1116-22-9;	1036	277.1
	648			gamma-glutamylglutamine	LC/MS pos	2730		HMDB11738		1.94	1	0.71		0.0006	0.0026			0.0256	0.0123	5.1899e-05	0.0002		0.6714	1.3025	0.478	0.478		100	100	0	0		Peptide	gamma-glutamyl	1140	150914	10148-81-9;	806	276.1
	704	Carbohydrate	Aminosugars metabolism	Isobar: UDP-acetylglucosamine, UDP-acetylgalactosamine	LC/MS pos	38673				0.93	1.99	0.87		0.4334	0.2185	0.0479	0.3479	0.2587	0.0878	0.0751	0.0362		1.0049	0.9392	0.8788	1.7507		100	100	100	100		Carbohydrate	Aminosugars metabolism	100002957			963	607.7
	750		Fructose, mannose, galactose, starch, and sucrose metabolism	sorbitol	GC/MS	15053	C00794	HMDB00247		0.75	0.92	0.47		0.8598	0.3549	0.842	0.7701	0.1727	0.0628	0.0095	0.0073		1.1776	0.8885	0.5547	0.5079		60	100	20	20		Carbohydrate	Fructose, mannose, galactose, starch, and sucrose metabolism	506	107428	6706-59-8;	1843	319.1
	790		Glycolysis, gluconeogenesis, pyruvate metabolism	glycerate	GC/MS	1572	C00258	HMDB00139		0.59	1.42	1.56		0.022	0.0234	0.2132	0.4471	0.5727	0.1729	0.0003	0.0006		1.0388	0.6144	1.6159	2.2935		100	100	100	100		Carbohydrate	Glycolysis, gluconeogenesis, pyruvate metabolism	1052	752	600-19-1;	1360.7	189
	793			glucose-6-phosphate (G6P)	GC/MS	31260	C00668	HMDB01401		1.84	2.33	1.85		0.0178	0.0207	0.0436	0.3365	0.0177	0.0091	0.041	0.0224		0.5556	1.0225	1.0272	2.3932		100	100	100	100		Carbohydrate	Glycolysis, gluconeogenesis, pyruvate metabolism	291		103192-55-8;	2042.7	387.2
	795			glucose	GC/MS	38507	C00031	HMDB00122		0.49	2.87	2.04		0.0046	0.0084	0.037	0.3332	0.0042	0.0026	0.0006	0.0011		0.6507	0.3158	1.3279	3.8078		100	100	100	100		Carbohydrate	Glycolysis, gluconeogenesis, pyruvate metabolism	572	79025	50-99-7;	1866.8	204.1
	798			fructose-6-phosphate	GC/MS	12021	C05345	HMDB00124		0.97	2.77	0.98		0.8361	0.3496	0.0098	0.2664	0.8135	0.2243	0.0086	0.0068		0.7925	0.7672	0.7798	2.1611		100	100	100	100		Carbohydrate	Glycolysis, gluconeogenesis, pyruvate metabolism	1232		103213-47-4;	1994.9	315.1
	799			fructose 1-phosphate	GC/MS	15907	C01094	HMDB01076		0.13	1.04	0.11		0.0007	0.0026	0.7481	0.7397	0.0009	0.0007	0.6791	0.216		4.2667	0.5585	0.4622	0.4816		100	60	20	40		Carbohydrate	Glycolysis, gluconeogenesis, pyruvate metabolism	100000253	65246	53823-70-4;	1996.5	445.2
	801			Isobar: fructose 1,6-diphosphate, glucose 1,6-diphosphate, myo-inositol 1,4 or 1,3-diphosphate	LC/MS neg	36984				0.32	1.61	0.54		0.028	0.0264	0.1137	0.4471	0.2003	0.0705	0.0056	0.0052		1.762	0.5552	0.9586	1.5443		100	100	100	100		Carbohydrate	Glycolysis, gluconeogenesis, pyruvate metabolism	100002180			572	339
	803			3-phosphoglycerate	GC/MS	40264	C00597	HMDB00807		0.18	1.17	0.24		0.0001	0.001	0.8341	0.7688	0.0002	0.0002	0.2625	0.1002		4.3779	0.7677	1.0669	1.2481		100	100	100	80		Carbohydrate	Glycolysis, gluconeogenesis, pyruvate metabolism	132		80731-10-8;	1754	357.1
	808			phosphoenolpyruvate (PEP)	GC/MS	597	C00074	HMDB00263		0.15	1	0.12		7.7967e-06	0.0005			2.451e-05	4.73e-05	0.3739	0.1325		1.2748	0.1886	0.1572	0.1572		100	40	0	0		Carbohydrate	Glycolysis, gluconeogenesis, pyruvate metabolism	463	1005	10526-80-4;	1595.4	369
	810			lactate	GC/MS	527	C00186	HMDB00190		0.65	1.65	1.24		0.0015	0.0038	0.0949	0.4185	0.198	0.0703	0.0039	0.0041		0.9535	0.6203	1.1813	1.9474		100	100	100	100		Carbohydrate	Glycolysis, gluconeogenesis, pyruvate metabolism	482	612	79-33-4;	1102.8	116.9
	827		Nucleotide sugars, pentose metabolism	threitol	GC/MS	35854	C16884	HMDB04136		1.48	1.63	0.39		0.1629	0.1048	0.3739	0.5023	0.0267	0.0127	0.0197	0.0131		0.8343	1.2356	0.3223	0.5259		80	100	0	20		Carbohydrate	Nucleotide sugars, pentose metabolism	100001419	169019	2418-52-2;	1513	217.1
	835			ribose 5-phosphate	GC/MS	561	C00117	HMDB00618		0.45	1.57	0.77		0.0016	0.0038	0.3308	0.5023	0.2613	0.0879	0.0463	0.0244		1.1351	0.5081	0.8737	1.3694		100	40	60	80		Carbohydrate	Nucleotide sugars, pentose metabolism	19	447634	18265-46-8;108321-05-7;	1928.4	315.1
	839			Isobar: ribulose 5-phosphate, xylulose 5-phosphate	GC/MS	37288				0.45	0.96	0.35		0.0183	0.0207	0.9812	0.7819	0.0044	0.0027	0.3733	0.1325		1.7303	0.7717	0.6064	0.5845		100	80	20	40		Carbohydrate	Nucleotide sugars, pentose metabolism	100002179			1935	357.2
	840			UDP-glucose	GC/MS	32344	C00029	HMDB00286		0.86	1.41	0.7		0.4364	0.2185	0.5868	0.6414	0.123	0.0466	0.9894	0.2888		1.1335	0.9785	0.7924	1.1137		100	100	80	60		Carbohydrate	Nucleotide sugars, pentose metabolism	1096	8629	117756-22-6;	1986	243.1
	841			UDP-glucuronate	LC/MS neg	2763	C00167	HMDB00935		0.89	1.29	1.02		0.1031	0.0733	0.5615	0.6249	0.9261	0.2462	0.3007	0.1122		1.1134	0.9942	1.1336	1.4574		100	100	100	100		Carbohydrate	Nucleotide sugars, pentose metabolism	1097	17473	28053-08-9;63700-19-6;	594	579.1
	843			xylitol	GC/MS	41319	C00379	HMDB02917		0.42	0.67	1.51		0.0154	0.0193	0.1849	0.4471	0.0666	0.0274	0.2113	0.0846		0.8903	0.3714	1.3424	0.9042		100	60	100	60		Carbohydrate	Nucleotide sugars, pentose metabolism	543	6912	87-99-0;	1677.6	217
	855		Nucleotide sugars	UDP-galactose	GC/MS	15860	C00052	HMDB00286		0.62	1.09	0.3		0.0354	0.0315	0.1788	0.4471	0.0013	0.0009	0.0023	0.0026		1.6079	0.9945	0.4845	0.5272		100	100	20	40		Carbohydrate	Nucleotide sugars	100000298	18068	2956-16-3;91183-98-1;137868-52-1;	1973	243.1
	862	Energy	Krebs cycle	citrate	GC/MS	1564	C00158	HMDB00094		0.96	1.95	3.15		0.6346	0.29	0.0248	0.2664	1.1049e-06	4.6251e-06	5.8886e-05	0.0002		0.4644	0.4469	1.4649	2.852		100	100	100	100		Energy	Krebs cycle	1124	311	77-92-9;	1763.4	273.1
	865			cis-aconitate	LC/MS neg	12025	C00417	HMDB00072		0.99	1.64	4.1		0.9167	0.3711	0.1573	0.4471	2.1239e-05	4.2852e-05	0.0009	0.0015		0.4663	0.4631	1.9133	3.1305		100	100	100	100		Energy	Krebs cycle	1829	643757	585-84-2;	603	173.1
	873			succinate	LC/MS neg	1437	C00042	HMDB00254		1.65	1.54	2.18		0.0004	0.0019	0.2	0.4471	0.0005	0.0004	0.0489	0.0253		0.554	0.9129	1.2074	1.8539		100	100	100	100		Energy	Krebs cycle	252	1110	110-15-6;	618	117.1
	877			fumarate	GC/MS	1643	C00122	HMDB00134		1.02	1.6	1.66		0.9812	0.3875	0.1299	0.4471	0.0006	0.0005	0.0082	0.0067		0.7757	0.7906	1.2857	2.0564		100	100	100	100		Energy	Krebs cycle	330		100-17-8;	1382.1	245
	881			malate	GC/MS	1303	C00149	HMDB00156		1.33	1.51	2.27		0.0081	0.0123	0.2159	0.4471	7.5328e-06	2.0897e-05	0.0147	0.0106		0.5992	0.7954	1.3574	2.0561		100	100	100	100		Energy	Krebs cycle	409	525	6915-15-7;	1502	233
	884		Oxidative phosphorylation	acetylphosphate	GC/MS	15488	C00227	HMDB01494		1.01	1.65	3.24		0.9132	0.3711	0.117	0.4471	3.9972e-05	6.3366e-05	0.0008	0.0015		0.5055	0.5084	1.6363	2.7074		100	100	100	100		Energy	Oxidative phosphorylation	1211	186	94249-01-1;	1263	211
	885			phosphate	GC/MS	11438	C00009	HMDB01429		0.79	1.99	1.84		0.1418	0.0935	0.0378	0.3332	0.0024	0.0016	0.0013	0.0019		0.6432	0.5102	1.1821	2.3551		100	100	100	100		Energy	Oxidative phosphorylation	461	1061	7664-38-2 ;	1307.7	298.9
	886			pyrophosphate (PPi)	GC/MS	2078	C00013	HMDB00250		2.13	1.22	4.09		0.1267	0.0853	0.532	0.6084	0.0304	0.0142	0.0328	0.0187		0.4708	1.0036	1.9238	2.3409		100	100	100	100		Energy	Oxidative phosphorylation	495	644102	1466-09-3;2466-09-3;	1642.3	451
	887	Lipid	Essential fatty acid	linoleate (18:2n6)	LC/MS neg	1105	C01595	HMDB00673		1.01	1.91	1.26		0.7009	0.3071	0.086	0.415	0.2938	0.0966	0.0282	0.0173		0.8295	0.8406	1.0491	2.005		100	100	100	100		Lipid	Essential fatty acid	180	5280450	60-33-3;	5533	279.3
	891			linolenate [alpha or gamma; (18:3n3 or 6)]	LC/MS neg	34035	C06427	HMDB01388		0.84	1.65	1.8		0.9424	0.3768	0.1069	0.4402	0.0655	0.0272	0.0018	0.0022		0.7824	0.6564	1.4107	2.3323		100	100	100	100		Lipid	Essential fatty acid	100001337			5450	277.3
	892			dihomo-linolenate (20:3n3 or n6)	LC/MS neg	35718	C03242	HMDB02925		1.11	0.8	1.55		0.624	0.29	0.4643	0.5735	0.2853	0.0952	0.8585	0.2603		0.9403	1.0456	1.4617	1.1678		100	100	80	40		Lipid	Essential fatty acid	100001739	5312529	17046-59-2 ;	5600	305.4
	938		Long chain fatty acid	eicosenoate (20:1n9 or 11)	LC/MS neg	33587		HMDB02231		0.58	2.1	0.11		0.005	0.0084	0.024	0.2664	2.0439e-07	2.6817e-06	0.0052	0.005		2.44	1.4039	0.2754	0.5789		100	100	100	100		Lipid	Long chain fatty acid	100001335			5955	309.4
	940			dihomo-linoleate (20:2n6)	LC/MS neg	17805	C16525			0.99	1.78	0.19		0.9555	0.3797	0.1418	0.4471	7.7421e-05	0.0001	0.0071	0.0061		1.3942	1.3802	0.2674	0.4771		100	100	80	100		Lipid	Long chain fatty acid	1231	6439848	2091-39-6;	5722	307.3
	943			mead acid (20:3n9)	LC/MS neg	35174		HMDB10378		1.17	2.83	0.16		0.2163	0.1282	0.0218	0.2664	6.2096e-07	4.6251e-06	0.0112	0.0083		1.1842	1.3813	0.1897	0.5371		100	100	80	100		Lipid	Long chain fatty acid	100001472	5312531	20590-32-3;	5642	305.4
	944			arachidonate (20:4n6)	LC/MS neg	1110	C00219	HMDB01043		0.87	1.31	7.58		0.6692	0.2952	0.5153	0.6061	4.3439e-05	6.6488e-05	6.7858e-05	0.0002		0.2928	0.2543	2.2198	2.8989		100	100	100	100		Lipid	Long chain fatty acid	229	444899	506-32-1;	5525	303.4
	949			docosadienoate (22:2n6)	LC/MS neg	32415	C16533			0.62	1	0.45		0.0056	0.009			0.0009	0.0007	0.0311	0.0182		1.52	0.9431	0.6849	0.6849		100	100	20	0		Lipid	Long chain fatty acid	100001182	5282807	7370-49-2 ;	6017	335.4
	950			docosatrienoate (22:3n3)	LC/MS neg	32417	C16534	HMDB02823		0.9	1	0.22		0.6301	0.29	0.8975	0.776	0.0008	0.0006	0.0009	0.0015		1.3604	1.2237	0.2953	0.2941		100	100	60	60		Lipid	Long chain fatty acid	100001195	5312556	59708-86-0 ;	5825	333.4
	1014		Fatty acid, dicarboxylate	2-hydroxyglutarate	GC/MS	37253	C02630	HMDB00606		1.96	1.38	2.59		0.0049	0.0084	0.3782	0.5023	0.0003	0.0002	0.0877	0.0415		0.5017	0.984	1.2986	1.7958		100	100	100	100		Lipid	Fatty acid, dicarboxylate	100002070	43	40951-21-1;	1576	247
	1126		Fatty acid metabolism (also BCAA metabolism)	propionylcarnitine	LC/MS pos	32452	C03017	HMDB00824		0.82	1.34	18.3		0.3739	0.1945	0.4578	0.5711	8.1713e-07	4.6251e-06	0.0001	0.0004		0.0521	0.0429	0.9535	1.2785		20	0	100	100		Lipid	Fatty acid metabolism (also BCAA metabolism)	100001162	107738	17298-37-2 ;	1589	218.2
	1128			butyrylcarnitine	LC/MS pos	32412	C02862	HDMB02013		1	1.82	1.25				0.1033	0.4401	0.0223	0.011	0.0386	0.0213		0.6413	0.6413	0.7994	1.4519		0	0	100	100		Lipid	Fatty acid metabolism (also BCAA metabolism)	100001054	213144	25576-40-3;	2007	232.2
	1142		Carnitine metabolism	deoxycarnitine	LC/MS pos	36747	C01181	HMDB01161		0.78	1	0.65		0.0964	0.0693			0.0182	0.0093	0.0057	0.0052		1.2009	0.9392	0.785	0.785		100	100	0	0		Lipid	Carnitine metabolism	100001662	725	6249-56-5;	759	146.1
	1143			carnitine	LC/MS pos	15500	C00318			1	1.17	1.89				0.9684	0.7809	0.0079	0.0044	0.0937	0.0434		0.4727	0.4727	0.8915	1.0402		0	0	100	100		Lipid	Carnitine metabolism	100000007	10917	461-05-2;	702	162.2
	1145			acetylcarnitine	LC/MS pos	32198	C02571	HMDB00201		1	1.01	1.15				0.9121	0.7769	0.0656	0.0272	0.042	0.0226		0.8144	0.8144	0.9361	0.9427		0	0	100	80		Lipid	Carnitine metabolism	100000802	7045767	5080-50-2;	1203	204.2
	1207		Glycerolipid metabolism	choline phosphate	LC/MS pos	34396	C00588			0.97	1.38	9.61		0.8198	0.345	0.4274	0.5442	4.9036e-08	1.0883e-06	0.0003	0.0008		0.217	0.2108	2.0846	2.8722		100	100	100	100		Lipid	Glycerolipid metabolism	267	135437	72556-74-2;	695	184.1
	1208			ethanolamine	GC/MS	1497	C00189	HMDB00149		0.72	1.54	11.2		0.7312	0.3161	0.2336	0.4471	0.0004	0.0003	0.0001	0.0003		0.2395	0.1723	2.6822	4.1439		100	100	100	100		Lipid	Glycerolipid metabolism	420		141-43-5;	1304	174.1
	1209			phosphoethanolamine	GC/MS	12102	C00346	HMDB00224		0.69	1.32	241.86		0.2326	0.1341	0.3536	0.5023	1.1209e-06	4.6251e-06	1.3561e-08	6.73e-07		0.0051	0.0035	1.2335	1.6323		100	100	100	100		Lipid	Glycerolipid metabolism	1026	5232324;1015	1071-23-4;	1577.3	299.1
	1213			choline	LC/MS pos	15506	C00114			1.71	1.96	0.24		0.0012	0.0035	0.1615	0.4471	1.6752e-05	3.6671e-05	0.006	0.0054		1.2204	2.0851	0.2959	0.5808		100	100	100	100		Lipid	Glycerolipid metabolism	1256	170746	67-48-1;	674	104.2
	1214			glycerol 3-phosphate (G3P)	GC/MS	15365	C00093	HMDB00126		1.4	1.13	1		0.0261	0.0253	0.681	0.7069	0.8846	0.2365	0.2483	0.0955		0.8442	1.1848	0.8438	0.9549		100	100	80	80		Lipid	Glycerolipid metabolism	100000258	754	29849-82-9;	1719.7	357.1
	1215			glycerophosphorylcholine (GPC)	LC/MS pos	15990	C00670	HMDB00086		2.28	1.48	1.09		0.0008	0.0029	0.375	0.5023	0.7548	0.2148	0.1389	0.0594		0.7986	1.8175	0.871	1.2876		100	100	100	100		Lipid	Glycerolipid metabolism	100000269	657272	28319-77-9;	694	258.1
	1218			cytidine 5'-diphosphocholine	LC/MS pos	34418	C00307			0.85	1.09	2.34		0.0729	0.0555	0.9728	0.7809	0.0009	0.0007	0.0121	0.0088		0.8092	0.6845	1.8946	2.074		100	100	100	100		Lipid	Glycerolipid metabolism	1220		33818-15-4;	777	489.1
	1225		Inositol metabolism	myo-inositol	GC/MS	19934	C00137	HMDB00211		1.31	1.52	1.99		0.2725	0.1543	0.2536	0.454	0.0531	0.0231	0.0312	0.0182		0.6948	0.9135	1.3831	2.097		100	100	100	100		Lipid	Inositol metabolism	363		87-89-8;	1924.9	217
	1229			inositol 1-phosphate (I1P)	GC/MS	1481	C04006	HMDB00213		0.86	1.6	0.79		0.1927	0.1174	0.1919	0.4471	0.1068	0.0409	0.3104	0.1141		1.0945	0.9432	0.8609	1.3791		100	100	100	100		Lipid	Inositol metabolism	370		106032-59-1;	2057.8	318.1
	1272		Lysolipid	1-palmitoylglycerophosphocholine (16:0)	LC/MS neg	33955				1.07	1.36	0.67		0.5246	0.2546	0.5056	0.6005	0.1444	0.0539	0.3214	0.1173		0.91	0.977	0.6101	0.8327		100	100	20	40		Lipid	Lysolipid	100001263	86554	17364-16-8;	6046	570
	1330		Monoacylglycerol	2-palmitoylglycerol (2-monopalmitin)	GC/MS	33419				0.55	1.87	0.98		0.0264	0.0253	0.4133	0.5318	0.6892	0.2021	0.101	0.046		1.1065	0.6068	1.0885	2.0306		100	100	80	80		Lipid	Monoacylglycerol	100001048	123409	23470-00-0;	2108	129
	1364		Sphingolipid	palmitoyl sphingomyelin	GC/MS	37506				0.94	1.39	0.69		0.5809	0.2794	0.3757	0.5023	0.0432	0.0196	0.7225	0.2284		1.2139	1.1459	0.8323	1.1543		100	100	100	100		Lipid	Sphingolipid	100002107	9939941	6254-89-3;	2524	311.3
	1380		Sterol/Steroid	lathosterol	GC/MS	39864	C01189	HMDB01170		1.03	3.1	0.91		0.6313	0.29	0.0596	0.3872	0.7225	0.2082	0.1086	0.049		0.8822	0.9104	0.804	2.491		80	100	60	80		Lipid	Sterol/Steroid	100001105	65728	80-99-9 ;	2337	255.2
	1382			cholesterol	GC/MS	63	C00187	HMDB00067		0.89	1.49	1.33		0.1639	0.1048	0.2398	0.4471	0.0199	0.0099	0.0289	0.0175		0.9256	0.8257	1.2346	1.8363		100	100	100	100		Lipid	Sterol/Steroid	266	6432564	57-88-5;	2316.9	329.3
	1383			7-dehydrocholesterol	GC/MS	40398	C01164	HMDB00032		1.34	1.16	1.72		0.2086	0.1247	0.8952	0.776	0.3341	0.1059	0.9635	0.2848		0.58	0.7801	0.9995	1.1631		40	100	60	40		Lipid	Sterol/Steroid	264	439423	434-16-2;	2330.5	325.3
	1482	Nucleotide	Purine metabolism, (hypo)xanthine/inosine containing	hypoxanthine	GC/MS	3127	C00262	HMDB00157		0.69	3.1	0.65		0.0295	0.0274	0.002	0.2445	0.0485	0.0218	0.0044	0.0043		0.9591	0.6665	0.6196	1.922		100	100	100	100		Nucleotide	Purine metabolism, (hypo)xanthine/inosine containing	171	790	68-94-0;	1759.2	265
	1484			inosine	LC/MS neg	1123	C00294	HMDB00195		1.5	0.93	1.64		0.1056	0.0742	0.7749	0.7397	0.3249	0.1045	0.6555	0.2112		0.8343	1.2544	1.3663	1.2737		100	100	100	100		Nucleotide	Purine metabolism, (hypo)xanthine/inosine containing	361		58-63-9;	1600	267.2
	1490		Purine metabolism, adenine containing	adenine	GC/MS	554	C00147	HMDB00034		0.77	2.09	0.84		0.0577	0.0461	0.0109	0.2664	0.2563	0.0878	0.0046	0.0045		1.1461	0.8772	0.9625	2.0147		100	100	100	100		Nucleotide	Purine metabolism, adenine containing	880	190	73-24-5;	1804.2	264
	1491			adenosine	LC/MS neg	555	C00212	HMDB00050		2.3	1.83	2.69		0.0001	0.001	0.1269	0.4471	7.2249e-05	0.0001	0.0586	0.0294		0.3913	0.9014	1.0531	1.9235		100	100	100	100		Nucleotide	Purine metabolism, adenine containing	798	60961	58-61-7;	2053	266.1
	1500			adenosine 5'-monophosphate (AMP)	LC/MS pos	32342	C00020	HMDB00045		2.01	2.87	0.59		0.002	0.0042	0.0189	0.2664	0.0087	0.0048	0.3075	0.1139		0.9338	1.8731	0.5545	1.5902		100	100	100	100		Nucleotide	Purine metabolism, adenine containing	209	15938965	149022-20-8;	1210	348.1
	1502			adenosine 5'-diphosphate (ADP)	LC/MS neg	3108	C00008	HMDB01341		2.37	2.09	2.43		0.0023	0.0047	0.0259	0.2664	0.0016	0.0011	0.0221	0.0142		0.4249	1.0057	1.0322	2.1562		100	100	100	100		Nucleotide	Purine metabolism, adenine containing	208	6022	20398-34-9;	700	426.1
	1516		Purine metabolism, guanine containing	guanine	GC/MS	418	C00242	HMDB00132		0.46	1.25	1.1		0.0085	0.0124	0.9541	0.7809	0.8744	0.2352	0.1782	0.0731		1.0244	0.4755	1.1221	1.4059		100	80	80	60		Nucleotide	Purine metabolism, guanine containing	172	764	73-40-5;	1942.3	352.1
	1520			guanosine	LC/MS neg	1573	C00387	HMDB00133		0.96	1.15	1.66		0.9989	0.392	0.9047	0.776	0.0944	0.0368	0.1387	0.0594		0.9871	0.951	1.6406	1.8899		100	100	100	100		Nucleotide	Purine metabolism, guanine containing	1099	6802	118-00-3;	1675	282.1
	1523			guanosine 5'- monophosphate (5'-GMP)	LC/MS pos	2849	C00144	HMDB01397		1.21	2.51	0.49		0.185	0.1149	0.0183	0.2664	0.0063	0.0038	0.6767	0.216		0.9952	1.207	0.4836	1.212		100	100	100	100		Nucleotide	Purine metabolism, guanine containing	347	761	5550-12-9;	1300	364
	1553		Pyrimidine metabolism, cytidine containing	cytidine 5'-monophosphate (5'-CMP)	LC/MS pos	2372	C00055	HMDB00095		1.36	2.06	1.16		0.0184	0.0207	0.0714	0.3891	0.3582	0.1128	0.1647	0.0681		0.7833	1.0653	0.906	1.8654		100	100	100	100		Nucleotide	Pyrimidine metabolism, cytidine containing	282	7058165	63-37-6;	887	324
	1572		Pyrimidine metabolism, thymine containing	thymidine 5'-monophosphate	LC/MS neg	12023	C00364	HMDB01227		1.97	1	1		0.0016	0.0038					0.0016	0.0022		0.5588	1.1014	0.5588	0.5588		0	100	0	0		Nucleotide	Pyrimidine metabolism, thymine containing	1248		33430-62-5;	924	321.1
	1577		Pyrimidine metabolism, uracil containing	uridine	LC/MS neg	606	C00299	HMDB00296		1.19	1.24	2.24		0.326	0.1771	0.7939	0.7429	0.0121	0.0066	0.0751	0.0362		0.8052	0.9578	1.8036	2.2284		100	100	100	100		Nucleotide	Pyrimidine metabolism, uracil containing	535	6029	58-96-8;	1430	243.1
	1584			uridine monophosphate (5' or 3')	LC/MS pos	39879		HMDB00288		1.75	2.6	0.95		0.0106	0.0145	0.0231	0.2664	0.8135	0.2243	0.4355	0.1494		0.7335	1.281	0.7001	1.8182		100	100	100	100		Nucleotide	Pyrimidine metabolism, uracil containing	100003366		58-97-9;	1079	325
	1586			uridine 5'-diphosphate (UDP)	LC/MS neg	5345	C00015	HMDB00295		1.49	1.56	4.08		0.0131	0.0168	0.1923	0.4471	9.4676e-05	0.0001	0.0017	0.0022		0.4091	0.6095	1.669	2.6104		100	100	100	100		Nucleotide	Pyrimidine metabolism, uracil containing	870	6031	21931-53-3;	606	403
	1587			uridine 5'-triphosphate (UTP)	LC/MS neg	33448	C00075	HMDB00285		1.37	1.83	7.32		0.0926	0.0673	0.0838	0.415	8.5403e-05	0.0001	0.0001	0.0003		0.3258	0.4459	2.3842	4.3664		100	100	100	100		Nucleotide	Pyrimidine metabolism, uracil containing	871	6133	19817-92-6;	639	483
	1595	Cofactors and vitamins	Ascorbate and aldarate metabolism	gulono-1,4-lactone	GC/MS	33454	C01040	HMDB03466		1.82	1	0.58		0.0248	0.0252			0.062	0.0265	0.001	0.0015		0.6409	1.1636	0.3739	0.3739		100	100	0	0		Cofactors and vitamins	Ascorbate and aldarate metabolism	388	608	1128-23-0;	1862	333.1
	1596			ascorbate (Vitamin C)	GC/MS	1640	C00072	HMDB00044		0.94	1	0.68		0.6331	0.29			0.013	0.007	0.0083	0.0067		1.0383	0.9765	0.7026	0.7026		100	100	0	0		Cofactors and vitamins	Ascorbate and aldarate metabolism	233		134-03-2;	1850.1	332.1
	1598			threonate	GC/MS	27738	C01620	HMDB00943		0.61	1	0.27		0.0871	0.0648			1.6508e-05	3.6671e-05	0.0749	0.0362		1.0313	0.6313	0.2813	0.2813		100	80	0	0		Cofactors and vitamins	Ascorbate and aldarate metabolism	100001022	151152	70753-61-6;	1560.7	292.1
	1627		Nicotinate and nicotinamide metabolism	nicotinamide	LC/MS pos	594	C00153	HMDB01406		0.86	1.53	0.7		0.2295	0.1334	0.329	0.5023	0.0164	0.0085	0.7516	0.2361		1.1791	1.0119	0.8265	1.2656		100	100	100	100		Cofactors and vitamins	Nicotinate and nicotinamide metabolism	432	936	98-92-0;	1267	123.1
	1631			nicotinamide adenine dinucleotide (NAD+)	LC/MS pos	5278	C00003	HMDB00902		2.22	1.27	6.15		0.0002	0.0013	0.5958	0.6456	2.4166e-07	2.6817e-06	0.0068	0.0061		0.285	0.6341	1.752	2.2244		100	100	100	100		Cofactors and vitamins	Nicotinate and nicotinamide metabolism	1310	10897651;5892;5288979	53-84-9;	1370	664
	1634			nicotinamide adenine dinucleotide phosphate (NADP+)	LC/MS pos	32380	C00005	HMDB00217		0.69	1.94	1.22		0.0458	0.0383	0.1956	0.4471	0.7744	0.2189	0.0268	0.0169		1.0275	0.7058	1.2539	2.433		100	100	100	100		Cofactors and vitamins	Nicotinate and nicotinamide metabolism	429	5885	53-59-8 ;1184-16-3;24292-60-2;	1330	743.9
	1651		Pantothenate and CoA metabolism	pantothenate	LC/MS pos	1508	C00864	HMDB00210		1.37	1.15	5.2		0.0185	0.0207	0.7771	0.7397	8.7871e-07	4.6251e-06	0.0017	0.0022		0.3623	0.4953	1.8836	2.1612		100	100	100	100		Cofactors and vitamins	Pantothenate and CoA metabolism	1024	6613	137-08-6;	2218	220.1
	1654			coenzyme A	LC/MS neg	2936	C00010	HMDB01423		1.68	1.54	2.32		0.0004	0.0022	0.6716	0.7069	8.7023e-05	0.0001	0.2685	0.1013		0.5547	0.9341	1.2868	1.9859		100	100	100	80		Cofactors and vitamins	Pantothenate and CoA metabolism	270	317	85-61-0;18439-24-2;	1600	766.1
	1655			3'-dephosphocoenzyme A	LC/MS neg	18289	C00882	HMDB01373		1.05	1.32	2.72		0.6293	0.29	0.5326	0.6084	0.0005	0.0004	0.0085	0.0068		0.6573	0.6929	1.7906	2.3696		100	100	100	100		Cofactors and vitamins	Pantothenate and CoA metabolism	100000138	444485	3633-59-8;	2010	686.2
	1674		Thiamine metabolism	thiamin (Vitamin B1)	LC/MS pos	5341	C00378			0.36	1.09	1.35		0.0006	0.0026	0.7688	0.7397	0.7812	0.2195	0.1514	0.0637		0.9022	0.3252	1.2187	1.3295		100	80	80	60		Cofactors and vitamins	Thiamine metabolism	873		59-43-8;	740	265.1
	1678		Tocopherol metabolism	alpha-tocopherol	GC/MS	1561	C02477	HMDB01893		0.58	0.93	12.07		0.0423	0.0361	0.6895	0.7098	4.5176e-05	6.6841e-05	1.3809e-05	8.5668e-05		0.1611	0.0942	1.9447	1.8009		100	80	100	100		Cofactors and vitamins	Tocopherol metabolism	1105	14985	59-02-9;10191-41-0;	2305.4	502.5
	1697		Vitamin B6 metabolism	pyridoxine (Vitamin B6)	LC/MS pos	608	C00314	HMDB02075		0.74	1.34	1.03		0.0584	0.0461	0.4696	0.5742	0.8379	0.2296	0.0886	0.0415		1.1275	0.8381	1.1591	1.5568		100	100	100	100		Cofactors and vitamins	Vitamin B6 metabolism	936	1054	58-56-0;	1386	170.1
	1771	Xenobiotics	Chemical	HEPES	LC/MS neg	21248				0.84	1.51	0.28		0.067	0.0523	0.1963	0.4471	1.6786e-06	6.209e-06	0.0172	0.0118		1.5993	1.3393	0.441	0.6646		100	100	100	100		Xenobiotics	Chemical	100000843	3275884;23831;23830	7365-45-9;	1033	237.2
	1807			phenol red	LC/MS neg	36817	C12600			1.68	1	0.79		0.0016	0.0038			0.0526	0.0231	1.2009e-05	8.5138e-05		0.712	1.1936	0.5642	0.5642		100	100	0	0		Xenobiotics	Chemical	100001724	4766	143-74-8;	3650	353.1
	1964		Drug	penicillin G	LC/MS pos	37468	C05551			0.35	1.89	0.55		0.0001	0.001	0.0519	0.3559	0.0012	0.0009	0.0077	0.0065		1.729	0.6121	0.9573	1.8089		100	100	100	100		Xenobiotics	Drug	100002155	2349	69-57-8;	3314	335.2
	1993			streptomycin	LC/MS pos	39872				0.32	1.33	1.18		0.0003	0.0016	0.5696	0.6281	0.3201	0.1037	0.0023	0.0026		1.2673	0.4097	1.4971	1.9936		100	100	100	100		Xenobiotics	Drug	100002993	5999	3810-74-0;	543.3	300.8
