# Supplementary material for: PTEN deficiency reprogrammes human neural stem cells towards a glioblastoma stem cell-like phenotype
Source: Nat Commun. 2015 Dec 3;6:10068. doi: 10.1038/ncomms10068 (PMC4686761; doi:10.1038/ncomms10068)
Supplement: Supplementary Data 2 — RNA-seq and epigenome analyses NSCs (PTEN+/+ vs PTEN-/-) and MSCs (PTEN+/+ vs PTEN-/-) [file ncomms10068-s3.xlsx]

## Sheet: S2A-NSC up specific
Supplementary Data 2A - expression of up-regulated genes (2 fold change) specifically in NSC PTEN-/- vs NSC PTEN+/+
Gene	Locus	FPKM-PTEN+/+	FPKM-PTEN-/-	Log2(fold_change)	Test_stat	P_value	Q_value	Significant
CDRT4	chr17:15339331-15466945	0	0.952041	1.79769e+308	1.79769e+308	0.00163476	0.015435	yes
LINC00052	chr15:88120159-88122917	0	2.4192	1.79769e+308	1.79769e+308	3.08327e-09	1.15226e-07	yes
PAX7	chr1:18957499-19075360	0.0619818	9.61985	7.27803	-9.88367	0	0	yes
ADRA1B	chr5:159343739-159400017	0.0236533	1.65147	6.12557	-3.0337	0.00241577	0.0216155	yes
OR51E2	chr11:4701400-4719076	0.223165	6.81592	4.93272	-8.03696	8.88178e-16	7.10657e-14	yes
DBX2	chr12:45408538-45444882	0.653564	17.0452	4.70489	-12.3603	0	0	yes
TKTL1	chrX:153524026-153558713	0.602812	15.6612	4.69934	-8.36038	0	0	yes
POMC	chr2:25383721-25391559	0.196889	3.75183	4.25214	-3.5813	0.000341888	0.00413112	yes
PRDM16	chr1:2985741-3355185	0.251113	4.32531	4.10639	-11.9532	0	0	yes
HES3	chr1:6304251-6305638	3.1801	47.0437	3.88686	-9.99579	0	0	yes
FRZB	chr2:183698004-183731498	2.10671	31.0763	3.88275	-16.3946	0	0	yes
TNFRSF9	chr1:7975930-8003225	0.123088	1.78593	3.85891	-6.84183	7.81886e-12	4.31836e-10	yes
NPY2R	chr4:156129780-156138228	0.173511	2.47423	3.83388	-6.33329	2.39985e-10	1.05848e-08	yes
PRR16	chr5:119800018-120022964	0.0785844	1.07248	3.77056	-3.05921	0.00221925	0.0201051	yes
DLG2	chr11:83166055-85338314	0.218298	2.74096	3.65031	-6.33882	2.31529e-10	1.02481e-08	yes
FLJ42875	chr1:2976180-2984289	0.480883	5.98865	3.63847	-3.35836	0.000784057	0.0084222	yes
DBX1	chr11:20177759-20181870	10.1997	126.481	3.63232	-19.0002	0	0	yes
LOXL1-AS1	chr15:74209808-74244478	0.137957	1.63949	3.57096	-3.07433	0.00210973	0.0192497	yes
LBX1	chr10:102986732-102988717	0.156505	1.78555	3.51208	-3.23734	0.00120647	0.0120281	yes
PRDM13	chr6:100054649-100063454	0.113104	0.996132	3.13868	-3.81868	0.000134167	0.00185456	yes
MYL9	chr20:35169886-35178226	15.0213	120.332	3.00194	-18.8066	0	0	yes
NOS3	chr7:150688143-150721586	0.188616	1.47828	2.9704	-5.24668	1.54866e-07	4.34392e-06	yes
FAP	chr2:163027199-163100045	0.144069	1.07786	2.90333	-3.83336	0.000126406	0.00175702	yes
SCUBE2	chr11:9041046-9113150	1.75302	12.4699	2.83054	-10.8136	0	0	yes
LGALS1	chr22:38071612-38075809	5.05942	35.0117	2.79079	-8.11027	4.44089e-16	3.67094e-14	yes
FXYD5	chr19:35645624-35660788	0.555518	3.75179	2.75567	-3.70317	0.000212925	0.00279548	yes
ADAMTS15	chr11:130318868-130346539	1.44865	9.51788	2.71593	-13.8286	0	0	yes
LAMA4	chr6:112429133-112575917	0.571176	3.72143	2.70385	-4.84291	1.27953e-06	2.90384e-05	yes
NRIP3	chr11:9002122-9025596	0.364809	2.36856	2.6988	-6.35365	2.10262e-10	9.40676e-09	yes
IL32	chr16:3115312-3119668	0.913738	5.58128	2.61074	-3.24539	0.00117288	0.0117401	yes
ETS1	chr11:128328655-128457453	2.09189	12.6604	2.59744	-14.146	0	0	yes
HMOX1	chr22:35777059-35790207	0.485535	2.81589	2.53594	-4.50964	6.49374e-06	0.000125085	yes
TMEM176B	chr7:150488375-150502208	0.646815	3.69393	2.51373	-3.50289	0.000460246	0.00533903	yes
SYTL1	chr1:27668482-27680423	0.254158	1.44327	2.50554	-3.34088	0.000835126	0.00887868	yes
PRIMA1	chr14:94184643-94254766	0.342456	1.94211	2.50363	-5.54514	2.93715e-08	9.37634e-07	yes
ICAM1	chr19:10381516-10397291	1.84573	10.1532	2.45967	-10.8673	0	0	yes
ZNF185	chrX:152082985-152142025	1.57761	8.54669	2.43763	-8.24067	2.22045e-16	1.88542e-14	yes
PPM1J	chr1:113252615-113257950	0.363613	1.96884	2.43687	-3.94375	8.02177e-05	0.00117383	yes
SP8	chr7:20821893-20826508	5.57594	29.5637	2.40654	-11.4749	0	0	yes
PAX3	chr2:223064605-223169936	10.3963	54.2112	2.38252	-14.1299	0	0	yes
IL1R1	chr2:102770401-102796334	0.185286	0.963146	2.378	-4.54988	5.36753e-06	0.000106514	yes
CEBPD	chr8:48649475-48650726	1.10174	5.69078	2.36884	-4.84641	1.25718e-06	2.86353e-05	yes
KCNN3	chr1:154669941-154842754	0.441869	2.25282	2.35004	-9.90361	0	0	yes
PDE1B	chr12:54943176-54973023	0.900973	4.57234	2.34338	-7.33246	2.26041e-13	1.4469e-11	yes
NQO1	chr16:69743303-69760533	2.48033	12.2052	2.29889	-8.40906	0	0	yes
GBX1	chr7:150845675-150864867	1.18144	5.79394	2.294	-5.1127	3.17593e-07	8.27599e-06	yes
PLAU	chr10:75669726-75682535	1.75614	8.60634	2.29299	-8.46648	0	0	yes
CAV1	chr7:116164838-116201239	2.56731	12.4681	2.27991	-7.08106	1.43063e-12	8.66853e-11	yes
CP	chr3:148847370-148939832	5.37515	26.0309	2.27585	-12.4158	0	0	yes
KLF9	chr9:72999512-73029573	0.417522	2.01406	2.27018	-6.14525	7.98361e-10	3.26726e-08	yes
JPH2	chr20:42740336-42816218	0.90571	4.24686	2.22928	-7.43039	1.08358e-13	7.19426e-12	yes
ALDH3B1	chr11:67776047-67796743	0.414533	1.93336	2.22155	-3.95198	7.75065e-05	0.00114219	yes
PYGM	chr11:64513860-64528187	0.194652	0.906273	2.21905	-3.55043	0.000384601	0.00457635	yes
LOXL1	chr15:74209808-74244478	7.06903	32.8789	2.21758	-13.4089	0	0	yes
SAMD12	chr8:119201694-119738306	0.225112	1.02985	2.19372	-5.80881	6.29198e-09	2.23751e-07	yes
ADORA1	chr1:203096835-203136533	1.16478	5.32128	2.19172	-5.92651	3.09443e-09	1.15298e-07	yes
LINC00617	chr14:96343108-96391908	3.56247	15.9972	2.16687	-11.7742	0	0	yes
CAV2	chr7:116139654-116148595	0.368478	1.62864	2.14402	-4.17242	3.01386e-05	0.000494336	yes
RYR1	chr19:38924339-39078204	0.245897	1.08662	2.14372	-7.87348	3.55271e-15	2.65539e-13	yes
TMEM255A	chrX:119392504-119445391	0.872315	3.81637	2.12928	-6.13805	8.35396e-10	3.40765e-08	yes
TMEM176A	chr7:150488375-150502208	1.01661	4.44737	2.12919	-3.9963	6.43415e-05	0.00097702	yes
NTRK1	chr1:156776034-156851642	0.595951	2.60638	2.12878	-3.60547	0.000311592	0.00383279	yes
LAMP3	chr3:182840002-182880667	0.398567	1.74151	2.12744	-4.68723	2.76928e-06	5.81921e-05	yes
LOC100505876	chr2:37423634-37458740	1.07113	4.60668	2.1046	-4.13015	3.62522e-05	0.000585381	yes
ANXA2	chr15:60639349-60690185	65.9945	277.368	2.07139	-16.8712	0	0	yes
FAM107A	chr3:58549844-58563491	2.36574	9.80453	2.05115	-9.0642	0	0	yes
LOC100507351	chr17:75543022-75561103	0.231153	0.956804	2.04937	-4.36475	1.27269e-05	0.000227589	yes
RIMS4	chr20:43374487-43438979	1.45433	6.00611	2.04608	-9.32362	0	0	yes
CA2	chr8:86376130-86393721	5.47373	22.4918	2.0388	-9.93984	0	0	yes
ANXA3	chr4:79472741-79531605	0.932287	3.83045	2.03867	-4.83652	1.3213e-06	2.9932e-05	yes
TRPV3	chr17:3413795-3461289	0.238057	0.965106	2.01938	-4.39305	1.11769e-05	0.000202482	yes
SUSD2	chr22:24577443-24585074	0.442853	1.7371	1.97178	-4.55456	5.24957e-06	0.00010484	yes
GOLGA8S	chr15:23599894-23613471	0.341943	1.33724	1.96743	-5.13397	2.837e-07	7.43937e-06	yes
ADAMTS18	chr16:77316024-77469011	0.871393	3.39903	1.96373	-7.87752	3.33067e-15	2.5196e-13	yes
TBC1D30	chr12:65218351-65274798	0.24229	0.938183	1.95314	-5.0616	4.15755e-07	1.05477e-05	yes
CSRP1	chr1:201452657-201476387	8.34872	31.6557	1.92284	-11.9417	0	0	yes
ADCY2	chr5:7396342-7830194	2.2076	8.36785	1.92237	-11.4674	0	0	yes
SH2D5	chr1:21046224-21059133	1.4427	5.45659	1.91923	-7.33339	2.24487e-13	1.44435e-11	yes
CDC42EP1	chr22:37956470-37965410	1.60575	6.00221	1.90225	-6.2854	3.27013e-10	1.40267e-08	yes
AJAP1	chr1:4715104-4843851	0.796341	2.94413	1.88638	-4.29173	1.77288e-05	0.000304808	yes
CRYBA1	chr17:27573874-27581502	5.98489	22.0999	1.88464	-6.84485	7.65543e-12	4.24689e-10	yes
CNTN2	chr1:205012339-205047171	4.64253	16.992	1.87187	-14.7372	0	0	yes
GAS1	chr9:89559276-89562104	8.78864	32.0768	1.86782	-12.3649	0	0	yes
COL25A1	chr4:109731876-110223799	0.411124	1.4614	1.82971	-3.46849	0.000523401	0.00596086	yes
HTRA3	chr4:8271488-8308838	1.10849	3.93937	1.82937	-5.53532	3.10667e-08	9.81197e-07	yes
GOLGA8T	chr15:30427989-30439395	1.18238	4.15466	1.81303	-6.73729	1.61364e-11	8.35746e-10	yes
CACNG6	chr19:54495541-54515920	1.23633	4.31454	1.80315	-3.53158	0.000413084	0.00488731	yes
ECM1	chr1:150480486-150486265	0.679553	2.36411	1.79864	-4.05835	4.94198e-05	0.000773975	yes
CD248	chr11:66081957-66084515	0.948865	3.29697	1.79687	-5.10374	3.33008e-07	8.62366e-06	yes
EMP3	chr19:48828628-48833810	5.03652	17.2778	1.77842	-6.06315	1.33485e-09	5.27241e-08	yes
CLDN1	chr3:190023489-190040235	0.895409	3.01634	1.75218	-5.15038	2.59965e-07	6.88934e-06	yes
BHLHE41	chr12:26272958-26278003	0.670322	2.24796	1.74569	-4.85893	1.18019e-06	2.72295e-05	yes
TFPI2	chr7:93514708-93520303	1.13913	3.76683	1.72541	-4.56958	4.88713e-06	9.88524e-05	yes
MIR22HG	chr17:1614797-1619566	0.769048	2.53563	1.7212	-3.09529	0.0019662	0.0181257	yes
LINC00085	chr19:52196592-52208443	0.479686	1.57265	1.71304	-3.60954	0.000306742	0.00379085	yes
CD74	chr5:149781199-149792499	0.55644	1.82216	1.71135	-2.7455	0.00604187	0.0445186	yes
RRAS	chr19:50138551-50143400	1.95864	6.29995	1.68549	-4.18914	2.80015e-05	0.000464163	yes
PIEZO1	chr16:88772890-88851372	0.916607	2.9471	1.68492	-6.79391	1.09135e-11	5.82146e-10	yes
SP140L	chr2:231191893-231268445	0.458953	1.47103	1.68041	-3.73901	0.000184745	0.00247956	yes
ACY1	chr3:52009041-52023218	1.6589	5.22005	1.65383	-3.08795	0.00201543	0.0184839	yes
ARHGAP29	chr1:94634462-94703307	0.702167	2.20842	1.65313	-6.88192	5.90505e-12	3.30524e-10	yes
TNC	chr9:117781853-117880536	1.23766	3.89183	1.65283	-9.06592	0	0	yes
CNTN6	chr3:1134628-1445278	1.60214	5.03756	1.65273	-6.81192	9.63052e-12	5.20253e-10	yes
TSPAN15	chr10:71211225-71267423	5.88498	18.4089	1.6453	-8.2352	2.22045e-16	1.88542e-14	yes
HSD17B14	chr19:49316273-49339934	1.04269	3.25994	1.64453	-3.44278	0.000575767	0.00645128	yes
AFAP1L2	chr10:116054582-116164515	0.272372	0.85072	1.64311	-3.11061	0.001867	0.0173521	yes
PCK2	chr14:24563482-24573339	2.17358	6.74994	1.6348	-5.66495	1.47066e-08	4.93461e-07	yes
MUSTN1	chr3:52867130-52931597	11.8656	36.8449	1.63468	-5.65203	1.5856e-08	5.29185e-07	yes
PTP4A3	chr8:142432006-142441620	1.78449	5.51806	1.62865	-3.97028	7.17883e-05	0.00107184	yes
CDON	chr11:125826712-125933187	2.15294	6.64333	1.6256	-9.50401	0	0	yes
PLP1	chrX:103031438-103047547	32.6707	99.6903	1.60946	-13.4993	0	0	yes
MATN2	chr8:98881310-99048946	0.576981	1.75848	1.60773	-3.18034	0.00147102	0.0142225	yes
BOC	chr3:112931374-113160361	19.4694	58.7014	1.59218	-12.9799	0	0	yes
TES	chr7:115850546-115898837	2.72139	8.18686	1.58897	-7.09264	1.31584e-12	8.05111e-11	yes
NMU	chr4:56461397-56502465	11.0694	33.2392	1.5863	-7.20196	5.93525e-13	3.68576e-11	yes
TNFAIP3	chr6:138144806-138204451	0.743213	2.22392	1.58126	-3.75654	0.00017228	0.00232475	yes
FAT4	chr4:126237566-126414087	2.71714	8.12471	1.58023	-12.6414	0	0	yes
PIR	chrX:15363712-15511711	7.1459	21.264	1.57323	-6.78949	1.12528e-11	5.92646e-10	yes
CXCL2	chr4:74962753-74964997	1.53219	4.53648	1.56597	-3.5903	0.000330303	0.00400665	yes
IKZF1	chr7:50344377-50472798	3.17965	9.39155	1.5625	-7.51394	5.72875e-14	3.95062e-12	yes
CCDC3	chr10:12938624-13043704	1.63576	4.82193	1.55965	-5.59172	2.2483e-08	7.30813e-07	yes
PALM3	chr19:14164178-14169971	1.53611	4.51991	1.55701	-5.80287	6.519e-09	2.3051e-07	yes
CHRFAM7A	chr15:30653442-30685864	0.583395	1.713	1.55398	-3.15816	0.00158767	0.0151047	yes
ISG15	chr1:948846-949919	22.9249	67.052	1.54837	-8.50921	0	0	yes
LOC145845	chr15:37156643-37178734	4.32432	12.5934	1.54212	-8.43352	0	0	yes
SST	chr3:187386693-187388201	5.38692	15.6564	1.53922	-4.50608	6.60365e-06	0.000127006	yes
PCYT1B	chrX:24576203-24690979	1.27822	3.70118	1.53385	-5.84795	4.97657e-09	1.78499e-07	yes
PMP22	chr17:15133095-15168644	2.05051	5.86052	1.51504	-3.96911	7.21421e-05	0.00107584	yes
BFSP1	chr20:17474549-17539605	0.52941	1.50486	1.50718	-3.1237	0.00178592	0.0167105	yes
JDP2	chr14:75894508-75939404	0.923966	2.61094	1.49866	-3.87359	0.000107244	0.00152462	yes
HOXA2	chr7:27139972-27142394	15.5474	43.8751	1.49673	-10.347	0	0	yes
PLA2G4A	chr1:186798031-186958113	0.534517	1.49656	1.48534	-3.44349	0.000574259	0.00644017	yes
FAM46B	chr1:27331510-27339333	1.18891	3.31022	1.47729	-4.34408	1.3986e-05	0.000247272	yes
DHRS3	chr1:12627938-12677820	0.645057	1.7885	1.47125	-2.88556	0.00390717	0.0315127	yes
KREMEN2	chr16:3014216-3018384	1.68417	4.64636	1.46406	-3.60662	0.000310207	0.00382231	yes
ALDH1L2	chr12:105413561-105478341	0.3497	0.961116	1.45859	-4.14551	3.39056e-05	0.00054963	yes
SEMA3B	chr3:50305039-50314572	0.446175	1.22373	1.4556	-2.8395	0.00451843	0.035074	yes
TRIB3	chr20:361307-378203	1.73341	4.74299	1.45218	-5.03816	4.7003e-07	1.17104e-05	yes
DIRAS2	chr9:93372113-93405108	0.475512	1.29293	1.44309	-3.59776	0.000320969	0.0039201	yes
LIMCH1	chr4:41362803-41702061	5.70912	15.5127	1.44211	-8.99772	0	0	yes
PDLIM2	chr8:22436253-22455538	5.00985	13.5863	1.43931	-4.90435	9.37351e-07	2.19925e-05	yes
UAP1L1	chr9:139971952-139978990	0.934697	2.5184	1.42994	-4.47061	7.7996e-06	0.000147284	yes
PALLD	chr4:169418216-169849608	28.2999	75.8769	1.42286	-12.0056	0	0	yes
TPPP3	chr16:67423711-67427421	5.91667	15.8175	1.41867	-5.69591	1.22717e-08	4.20813e-07	yes
CHAC1	chr15:41245635-41248717	2.18492	5.78562	1.40489	-4.37693	1.20365e-05	0.000215862	yes
RGS10	chr10:121259338-121302222	2.01083	5.32275	1.40438	-2.74892	0.00597914	0.0441346	yes
LEPREL1	chr3:189674516-189840226	8.17739	21.5311	1.39671	-8.15588	4.44089e-16	3.67094e-14	yes
LOC344595	chr3:106959538-107045811	2.3331	6.13472	1.39475	-5.90567	3.51219e-09	1.30474e-07	yes
CSNK1A1P1	chr15:36871811-37110707	1.44526	3.79083	1.39118	-3.25773	0.00112309	0.0113143	yes
APOBEC3B	chr22:39353526-39388784	1.26252	3.31095	1.39094	-3.40484	0.00066202	0.0072549	yes
LHX1	chr17:35294771-35301915	0.785639	2.05052	1.38405	-3.78571	0.000153268	0.00209082	yes
FAM65B	chr6:24804512-24911195	1.06129	2.75713	1.37735	-3.42126	0.000623327	0.00688528	yes
GALK1	chr17:73754017-73761280	2.68931	6.93893	1.36748	-4.31997	1.56053e-05	0.000272808	yes
LOC100289092	chr16:28889808-28936532	7.95934	20.5218	1.36643	-3.11483	0.00184052	0.0171547	yes
CARD10	chr22:37886399-37915210	1.00768	2.5864	1.3599	-4.72655	2.28364e-06	4.87254e-05	yes
SPON2	chr4:1160720-1202750	0.796513	2.03948	1.35643	-2.70158	0.00690117	0.0491596	yes
ST6GAL2	chr2:107418055-107503563	1.84268	4.70634	1.3528	-5.8168	5.99856e-09	2.13926e-07	yes
MOCOS	chr18:33767479-33848685	0.818595	2.08777	1.35074	-3.65064	0.000261586	0.00330812	yes
FABP3	chr1:31838099-31845923	2.63036	6.6802	1.34463	-3.98373	6.78416e-05	0.00102147	yes
PFKP	chr10:3109711-3178997	13.672	34.7077	1.34403	-10.2138	0	0	yes
EGFL7	chr9:139553307-139567130	2.93527	7.44793	1.34335	-4.21027	2.5507e-05	0.000425639	yes
OLFML3	chr1:114522029-114524875	0.755481	1.91127	1.33906	-2.96798	0.00299766	0.0258582	yes
ARHGAP23	chr17:36584719-36668628	2.32306	5.86807	1.33686	-7.4148	1.21902e-13	8.00835e-12	yes
ZNF703	chr8:37553300-37556396	20.2252	50.8635	1.33048	-9.93727	0	0	yes
NAV1	chr1:201617449-201796102	8.67463	21.8142	1.33039	-11.2073	0	0	yes
C3orf67	chr3:58727736-59035715	0.556849	1.39566	1.32559	-2.94362	0.00324395	0.0275075	yes
LOC646903	chr3:149689065-149691029	1.64785	4.10635	1.31727	-3.75164	0.000175681	0.00236553	yes
SLC7A5	chr16:87863628-87903100	17.5561	43.6582	1.31428	-11.3502	0	0	yes
MAP3K8	chr10:30722949-30750762	1.38472	3.42382	1.30601	-3.30914	0.000935831	0.00971204	yes
TPM2	chr9:35681989-35690053	83.5906	206.598	1.30541	-10.2163	0	0	yes
KIF17	chr1:20990506-21044317	1.05338	2.59019	1.29804	-3.85057	0.000117844	0.00165459	yes
FBN2	chr5:127593600-127873735	11.244	27.5693	1.29391	-11.6229	0	0	yes
SERPINB8	chr18:61637262-61656608	0.658958	1.60582	1.28505	-2.91393	0.0035691	0.029601	yes
CNTNAP2	chr7:145813452-148118088	5.0831	12.2831	1.2729	-10.3446	0	0	yes
RND2	chr17:41177257-41184058	6.82027	16.3394	1.26045	-9.1065	0	0	yes
CHCHD10	chr22:24105207-24110141	11.5588	27.6831	1.26001	-4.96718	6.79343e-07	1.63069e-05	yes
STMN2	chr8:80523048-80578410	120.395	287.974	1.25816	-11.1641	0	0	yes
LOXL2	chr8:23154409-23261722	9.60628	22.9608	1.25712	-9.67252	0	0	yes
CRYBB1	chr22:26995361-27013991	19.8053	47.2725	1.25511	-7.41751	1.19238e-13	7.87475e-12	yes
IFI27L2	chr14:94594117-94595957	15.0196	35.3628	1.23539	-4.47352	7.6943e-06	0.000145736	yes
CSDC2	chr22:41957013-41972670	1.21514	2.83586	1.22266	-3.67038	0.000242191	0.00308787	yes
UCP2	chr11:73685715-73693889	7.7879	18.0939	1.21619	-6.28144	3.35449e-10	1.43393e-08	yes
PDGFRB	chr5:149493401-149535422	0.545001	1.2657	1.21561	-3.84172	0.000122177	0.00170392	yes
RASGEF1B	chr4:82348218-82393061	0.799189	1.85192	1.21241	-2.9103	0.00361083	0.0297451	yes
OPTN	chr10:13142081-13180276	4.87919	11.2594	1.20642	-7.07526	1.4917e-12	8.99485e-11	yes
TPM1	chr15:63334837-63364113	34.2592	78.7916	1.20155	-8.54613	0	0	yes
STAR	chr8:38000217-38008600	0.74501	1.7133	1.20144	-3.03747	0.0023857	0.0213911	yes
SEC14L5	chr16:5008317-5069156	1.18988	2.73297	1.19966	-5.40355	6.53338e-08	1.94166e-06	yes
GDF15	chr19:18496967-18499986	2.61304	5.99664	1.19843	-3.27503	0.0010565	0.0107039	yes
PLEKHG4B	chr5:140372-190087	5.86928	13.4649	1.19795	-10.3362	0	0	yes
SDSL	chr12:113860215-113876081	2.80631	6.4313	1.19644	-4.00465	6.21104e-05	0.000945442	yes
SERPINB9	chr6:2887499-2903546	0.803459	1.83801	1.19385	-3.57717	0.000347328	0.0041847	yes
COL24A1	chr1:86194915-86622121	1.02948	2.33425	1.18105	-5.24215	1.5872e-07	4.43208e-06	yes
ANKRD6	chr6:90142896-90348474	14.015	31.7165	1.17826	-8.47888	0	0	yes
SDC4	chr20:43953928-43977064	3.91927	8.86149	1.17697	-5.64291	1.67202e-08	5.55058e-07	yes
ACTA2	chr10:90694830-90775542	14.1834	31.9954	1.17366	-6.15885	7.32743e-10	3.01851e-08	yes
FOSL2	chr2:28615778-28637516	2.30882	5.20084	1.17159	-5.49366	3.93681e-08	1.21331e-06	yes
MAPK12	chr22:50691330-50700089	16.2448	36.5208	1.16874	-8.27783	2.22045e-16	1.88542e-14	yes
GREM1	chr15:33010204-33026870	0.580322	1.29694	1.16019	-2.74076	0.00612966	0.0450857	yes
ME1	chr6:83920109-84140938	0.838634	1.85972	1.14897	-3.27682	0.00104985	0.0106512	yes
VWA1	chr1:1370902-1378262	4.57678	10.1227	1.14519	-6.29019	3.17068e-10	1.36943e-08	yes
RAB31	chr18:9708227-9862553	6.89752	15.2298	1.14275	-7.88016	3.33067e-15	2.5196e-13	yes
ADD2	chr2:70889215-70995375	11.1875	24.6163	1.13773	-7.59789	3.01981e-14	2.1176e-12	yes
F2RL1	chr5:76114832-76131140	1.38698	3.05088	1.13728	-3.74434	0.000180866	0.00243273	yes
FECH	chr18:55212072-55253969	1.33284	2.92956	1.13618	-5.24241	1.58494e-07	4.43208e-06	yes
COL4A1	chr13:110801309-110959496	22.3238	48.8118	1.12865	-10.2849	0	0	yes
NTRK3	chr15:88419987-88814297	2.23699	4.88558	1.12697	-3.80264	0.000143161	0.00196799	yes
DHRS11	chr17:34948225-34957233	3.45734	7.53076	1.12313	-4.22397	2.40041e-05	0.000401634	yes
SLC16A10	chr6:111408780-111544606	1.37195	2.98765	1.12278	-3.58075	0.000342611	0.00413585	yes
KCNJ12	chr17:21279698-21323179	2.0347	4.42739	1.12164	-5.53644	3.08685e-08	9.80409e-07	yes
MERTK	chr2:112656190-112786945	2.00003	4.35155	1.1215	-4.81958	1.43858e-06	3.23539e-05	yes
FRY	chr13:32605436-32870776	0.833105	1.80479	1.11526	-5.29808	1.17027e-07	3.358e-06	yes
MAPK11	chr22:50702141-50708779	11.5719	24.9854	1.11046	-7.85064	4.21885e-15	3.11596e-13	yes
AATK	chr17:79008946-79156964	0.915102	1.96955	1.10586	-2.92061	0.00349352	0.0291095	yes
BMPR1B	chr4:95679127-96079601	3.06781	6.59561	1.1043	-4.98438	6.21606e-07	1.50075e-05	yes
LGI4	chr19:35615416-35626178	4.33027	9.27208	1.09844	-5.879	4.12757e-09	1.51086e-07	yes
IRX3	chr16:54317211-54320378	22.8762	48.9095	1.09626	-8.56336	0	0	yes
RELB	chr19:45504706-45541456	1.46125	3.1187	1.09375	-3.27874	0.00104273	0.0106075	yes
ALPL	chr1:21835857-21904905	28.2205	60.045	1.0893	-8.66179	0	0	yes
OMA1	chr1:58946390-59012446	2.69098	5.71849	1.0875	-3.89022	0.000100155	0.00143364	yes
KCNB2	chr8:73449625-73850584	0.633116	1.34501	1.08707	-2.9418	0.0032631	0.0276323	yes
IL27RA	chr19:14142551-14163717	0.974366	2.06549	1.08395	-3.06196	0.00219896	0.0199618	yes
N4BP3	chr5:177540555-177553107	1.43254	3.03473	1.08299	-5.01941	5.18312e-07	1.27605e-05	yes
SORL1	chr11:121322911-121504471	1.87601	3.9639	1.07925	-6.93343	4.1076e-12	2.34115e-10	yes
BMF	chr15:40380090-40401085	7.22966	15.2141	1.07341	-6.70332	2.03737e-11	1.03376e-09	yes
RBM20	chr10:112404154-112599227	1.21824	2.55766	1.07002	-5.1578	2.49871e-07	6.65009e-06	yes
SLC5A12	chr11:26688565-26743574	0.836683	1.7542	1.06806	-3.95569	7.6313e-05	0.00113128	yes
EPHX2	chr8:27348518-27402439	2.88519	6.03694	1.06515	-3.75703	0.000171942	0.00232271	yes
CDKN1C	chr11:2904447-2906995	28.1403	58.7545	1.06206	-6.98203	2.90945e-12	1.71301e-10	yes
LOC440173	chr9:89623365-89657041	2.45052	5.10438	1.05865	-3.67914	0.000234024	0.0030239	yes
BLVRB	chr19:40953690-40971725	3.60715	7.51354	1.05863	-3.03023	0.00244364	0.0218023	yes
TMEM132D	chr12:129556270-130388212	2.89722	6.01956	1.05499	-6.47492	9.48643e-11	4.46829e-09	yes
IFITM2	chr11:308106-309410	48.8886	101.353	1.05181	-7.43915	1.01252e-13	6.79479e-12	yes
TNFAIP2	chr14:103592663-103603776	0.593525	1.23005	1.05133	-2.84094	0.00449815	0.035001	yes
ID4	chr6:19837600-19842431	16.871	34.837	1.04608	-8.49344	0	0	yes
HSPA4L	chr4:128703452-128754526	9.54247	19.7028	1.04597	-7.58475	3.33067e-14	2.30963e-12	yes
MAMLD1	chrX:149531550-149682448	2.73023	5.61822	1.04109	-4.25199	2.11877e-05	0.000360516	yes
COL8A1	chr3:99273152-99897476	2.11101	4.34178	1.04036	-2.96567	0.00302029	0.0260354	yes
PPP1R1A	chr12:54973023-54982443	7.23129	14.8631	1.03941	-5.76586	8.12445e-09	2.84858e-07	yes
SYNJ2	chr6:158402887-158520207	1.4625	3.00572	1.03927	-5.28933	1.22765e-07	3.50653e-06	yes
FAM124A	chr13:51796469-51858377	1.21585	2.4803	1.02855	-3.94405	8.01178e-05	0.00117374	yes
KIAA2022	chrX:73952690-74145287	0.635083	1.29438	1.02724	-4.39339	1.11595e-05	0.000202461	yes
KIAA1804	chr1:233463513-233520894	0.516996	1.05366	1.02718	-2.93742	0.00330957	0.0279122	yes
ATF3	chr1:212738675-212794119	5.30381	10.7298	1.01652	-4.41971	9.88316e-06	0.000183029	yes
AGPAT2	chr9:139567594-139581911	6.63085	13.41	1.01605	-4.3782	1.19663e-05	0.000214911	yes
EMILIN3	chr20:39969559-39995498	1.61746	3.26089	1.01153	-3.99188	6.55503e-05	0.000991757	yes
SSUH2	chr3:8661085-8693764	3.4878	7.01889	1.00893	-3.16668	0.00154191	0.0147934	yes
NEO1	chr15:73344824-73597547	26.7524	53.7905	1.00768	-8.93946	0	0	yes
LGR5	chr12:71833812-71978621	4.47751	8.97416	1.00308	-5.19323	2.06674e-07	5.60806e-06	yes
IFITM3	chr11:319672-320914	158.192	316.989	1.00276	-8.51399	0	0	yes

## Sheet: S2B-NSC up overlap
Supplementary Data 2B - expression of genes in NSCs up-regulated (2 fold change) in both MSC PTEN-/- vs MSC PTEN+/+ and NSC PTEN-/- vs NSC PTEN+/+
Gene	Locus	FPKM-PTEN+/+	FPKM-PTEN-/-	Log2(fold_change)	Test_stat	P_value	Q_value	Significant
PCDHB5	chr5:140514799-140517704	0.407945	7.68754	4.23607	-9.51435	0	0	yes
KLLN	chr10:89618917-89623194	0.425019	5.15104	3.59927	-9.67637	0	0	yes
MAMDC2	chr9:72658496-72873790	1.1219	10.1381	3.17578	-11.942	0	0	yes
SYTL2	chr11:85405264-85522178	4.0129	27.596	2.78174	-10.7694	0	0	yes
ACTC1	chr15:35080296-35087927	0.985251	5.96791	2.59866	-9.14584	0	0	yes
LIMS2	chr2:128395995-128439360	0.757293	4.41282	2.54278	-5.59956	2.14899e-08	7.00356e-07	yes
SORCS2	chr4:7194373-7744564	0.657163	3.68867	2.48878	-9.28079	0	0	yes
ARHGDIB	chr12:15094949-15114562	0.256077	1.35745	2.40625	-2.83582	0.00457079	0.0353727	yes
TAGLN	chr11:117049938-117075508	39.8261	196.758	2.30463	-16.5856	0	0	yes
LMCD1	chr3:8543510-8609806	6.63261	32.1561	2.27744	-12.5851	0	0	yes
LINC00152	chr2:87754973-87821030	5.77897	27.3364	2.24194	-5.34	9.29451e-08	2.70429e-06	yes
ANKRD1	chr10:92671856-92681032	7.26179	34.0079	2.22747	-13.4367	0	0	yes
CNN1	chr19:11649578-11661138	3.31663	15.3201	2.20764	-9.09856	0	0	yes
S100A16	chr1:153579366-153585514	2.16281	9.65979	2.15909	-5.96062	2.51282e-09	9.53345e-08	yes
LOC541471	chr2:112124590-112252692	5.25541	21.4318	2.02788	-4.71848	2.3761e-06	5.04397e-05	yes
THBS1	chr15:39873279-39889668	10.0826	39.6236	1.9745	-16.7665	0	0	yes
LUM	chr12:91497231-91505542	2.19758	8.30729	1.91846	-6.98057	2.93987e-12	1.72279e-10	yes
CLU	chr8:27454433-27472328	21.4991	79.904	1.89399	-13.5981	0	0	yes
PRDM1	chr6:106534194-106557814	0.238862	0.886771	1.89238	-3.4172	0.000632683	0.00695784	yes
FRAS1	chr4:78978723-79465423	3.79007	13.8304	1.86755	-15.3859	0	0	yes
AQP3	chr9:33441151-33447631	0.615435	2.2045	1.84077	-3.73105	0.000190686	0.00254289	yes
ITGA3	chr17:48133339-48167849	0.748232	2.65394	1.82658	-6.42109	1.35298e-10	6.19683e-09	yes
TNFRSF12A	chr16:3070312-3072383	4.06924	14.3907	1.8223	-6.11615	9.58651e-10	3.88503e-08	yes
S100A11	chr1:152004981-152009511	4.87683	17.0302	1.80408	-5.06252	4.13757e-07	1.05183e-05	yes
ANXA1	chr9:75766780-75785307	15.0518	46.6579	1.63218	-10.8071	0	0	yes
GPR153	chr1:6307405-6321035	6.695	20.7493	1.63191	-11.4251	0	0	yes
KLF5	chr13:73633141-73651676	0.326621	1.00502	1.62153	-3.07047	0.00213721	0.0194578	yes
CCDC69	chr5:150560612-150603654	0.777535	2.31353	1.57311	-4.76005	1.93549e-06	4.21619e-05	yes
VSTM4	chr10:50222332-50323559	1.05732	3.11335	1.55806	-5.88242	4.043e-09	1.48693e-07	yes
IGFBP3	chr7:45951843-45960871	4.91421	14.4367	1.55471	-8.37617	0	0	yes
SFXN3	chr10:102790995-102800998	0.550342	1.60583	1.54492	-3.73182	0.000190099	0.00254243	yes
EPS8L2	chr11:706119-727727	0.941026	2.71606	1.52921	-4.77795	1.77089e-06	3.89845e-05	yes
LOX	chr5:121398889-121414055	0.535193	1.48727	1.47454	-3.46731	0.000525693	0.00598105	yes
CHRDL1	chrX:109917083-110039286	4.03598	11.1908	1.47133	-7.09964	1.25078e-12	7.69074e-11	yes
LCTL	chr15:66797430-66857835	1.634	4.50665	1.46365	-3.71752	0.000201187	0.00266584	yes
PTRF	chr17:40554466-40575338	4.80734	13.1854	1.45563	-9.14558	0	0	yes
LOC643401	chr5:27472398-27496508	1.99892	5.35218	1.42091	-3.59689	0.000322047	0.00392941	yes
S100A4	chr1:153516094-153518282	3.493	9.22012	1.40032	-2.97105	0.0029678	0.0256361	yes
PCDH7	chr4:30722029-31148423	1.20943	3.17673	1.39321	-4.29464	1.74979e-05	0.000301253	yes
MAFB	chr20:39314516-39317876	3.58632	9.30224	1.37507	-7.02403	2.15561e-12	1.28738e-10	yes
LIPG	chr18:47088426-47119278	3.67401	9.50187	1.37086	-7.95346	1.77636e-15	1.38578e-13	yes
KAL1	chrX:8496914-8700227	4.30715	11.0969	1.36535	-9.4293	0	0	yes
SEMA3F	chr3:50192847-50226508	0.682875	1.75804	1.36428	-3.73163	0.000190244	0.00254243	yes
GLIPR1	chr12:75874512-75905418	1.87617	4.81888	1.3609	-4.55164	5.32305e-06	0.000106138	yes
PTPRE	chr10:129705324-129884164	1.72492	4.3611	1.33816	-6.42566	1.31301e-10	6.07001e-09	yes
PYGL	chr14:51371934-51411248	8.55347	21.2367	1.31198	-8.64875	0	0	yes
SAMD4A	chr14:55034329-55260033	2.35937	5.81958	1.30252	-6.46511	1.01224e-10	4.74992e-09	yes
S100A13	chr1:153591275-153618782	30.9867	75.1336	1.27781	-4.82452	1.40339e-06	3.16193e-05	yes
S100A10	chr1:151955385-151966714	6.64254	16.0268	1.27068	-5.00848	5.48629e-07	1.34011e-05	yes
CTGF	chr6:132269316-132272518	22.2159	53.3014	1.26258	-10.0718	0	0	yes
RGS4	chr1:163038395-163046592	0.693667	1.65149	1.25145	-2.98704	0.00281692	0.0245537	yes
SPARC	chr5:151040656-151066615	96.6783	228.192	1.23899	-10.737	0	0	yes
SPINT2	chr19:38755097-38783254	1.56952	3.69341	1.23463	-3.4301	0.000603348	0.00671212	yes
PRSS35	chr6:84222193-84235421	5.95773	13.8161	1.21351	-6.69483	2.15927e-11	1.09118e-09	yes
IGFBP2	chr2:217498126-217529158	175.501	402.935	1.19907	-10.8934	0	0	yes
LRRC16A	chr6:25279655-25620758	1.78433	4.06727	1.18868	-4.3433	1.40358e-05	0.000247801	yes
FLNC	chr7:128470482-128499328	3.65314	8.20871	1.16802	-7.8767	3.33067e-15	2.5196e-13	yes
HSPB8	chr12:119616594-119632551	1.00206	2.24631	1.16459	-2.84479	0.0044441	0.0347565	yes
KIAA1462	chr10:30301728-30348488	0.502945	1.11805	1.15251	-4.19461	2.73341e-05	0.000454307	yes
RGS5	chr1:163112088-163291581	1.41299	3.0992	1.13315	-3.32394	0.000887552	0.00930378	yes
GSN	chr9:124030379-124095120	4.25744	9.31758	1.12997	-5.16483	2.40657e-07	6.41855e-06	yes
PRSS23	chr11:86511490-86522273	54.6839	119.648	1.1296	-10.2684	0	0	yes
PLAT	chr8:42032235-42065194	2.20829	4.82395	1.12729	-4.28104	1.86026e-05	0.000318515	yes
KCTD12	chr13:77454303-77460540	1.76319	3.84399	1.12442	-5.40516	6.47492e-08	1.92888e-06	yes
CLSTN2	chr3:139654026-140286919	1.61878	3.51833	1.11998	-5.14948	2.61212e-07	6.90772e-06	yes
PALM2-AKAP2	chr9:112403067-112934791	1.82787	3.93993	1.10801	-3.09849	0.00194511	0.017971	yes
TAGLN2	chr1:159887902-159895284	7.43476	15.8444	1.09161	-5.14323	2.70053e-07	7.10861e-06	yes
MYLK	chr3:123304402-123603149	2.83998	6.02098	1.08412	-5.45008	5.03466e-08	1.5365e-06	yes
HAPLN3	chr15:89420518-89438770	1.44208	3.02905	1.07072	-2.87591	0.0040287	0.0321669	yes
PDLIM3	chr4:186421814-186456712	2.8011	5.83814	1.05952	-4.44436	8.8154e-06	0.000164721	yes
HBEGF	chr5:139712427-139726188	1.93761	4.03752	1.05919	-3.73111	0.000190638	0.00254289	yes
CPA4	chr7:129932973-129964020	0.95656	1.98931	1.05634	-2.92232	0.0034743	0.0290075	yes
CDKN1A	chr6:36644236-36655116	32.7345	67.9837	1.05438	-8.7251	0	0	yes
TUBB6	chr18:12308256-12326568	44.5524	91.7197	1.04173	-9.01294	0	0	yes
BACE2	chr21:42539727-42648524	7.27594	14.7271	1.01726	-6.06912	1.2861e-09	5.14524e-08	yes
SH3BGRL3	chr1:26606212-26608013	54.1369	108.868	1.00789	-8.08428	6.66134e-16	5.43443e-14	yes

## Sheet: S2C-NSC down specific
Supplementary Data 2C - expression of down-regulated genes (2 fold change) specifically in NSC PTEN-/- vs NSC PTEN+/+
Gene	Locus	FPKM-PTEN+/+	FPKM-PTEN-/-	Log2(fold_change)	Test_stat	P_value	Q_value	Significant
NKX6-2	chr10:134598319-134599537	34.5358	0.0442349	-9.60869	4.43178	9.346e-06	0.000173735	yes
FOXA1	chr14:38058756-38064325	8.58428	0.0115895	-9.53273	4.39615	1.1019e-05	0.000200494	yes
DSP	chr6:7541869-7586946	4.39021	0.0211778	-7.6956	5.89203	3.8147e-09	1.40873e-07	yes
SPON1	chr11:13984183-14289679	8.41898	0.043249	-7.60484	8.59596	0	0	yes
NKX6-1	chr4:85414435-85419387	41.4294	0.287689	-7.17	8.40296	0	0	yes
HTR1D	chr1:23518387-23521222	3.33055	0.0328679	-6.66294	4.59874	4.25052e-06	8.6833e-05	yes
SHH	chr7:155595557-155604967	9.90795	0.113533	-6.4474	5.553	2.80814e-08	9.01059e-07	yes
VSX2	chr14:74706174-74729441	2.30633	0.0296624	-6.28082	4.32923	1.49634e-05	0.00026306	yes
FOXD1	chr5:72742084-72744352	1.2885	0.0177641	-6.18058	2.82489	0.00472971	0.0362853	yes
NEUROG2	chr4:113434671-113437328	10.6447	0.45806	-4.53846	9.4422	0	0	yes
FAM5C	chr1:190066796-190446759	0.992273	0.043756	-4.50318	3.65645	0.000255731	0.00324394	yes
PHOX2B	chr4:41746098-41750987	3.0567	0.142056	-4.42744	6.18164	6.34375e-10	2.64825e-08	yes
SORCS3	chr10:106400858-107024993	3.02516	0.151491	-4.3197	9.11994	0	0	yes
TMEM132C	chr12:128751947-129192460	3.04907	0.158979	-4.26146	8.32151	0	0	yes
SP5	chr2:171571856-171574498	2.89274	0.162535	-4.15361	4.73775	2.16107e-06	4.61891e-05	yes
SPARCL1	chr4:88394487-88450655	11.936	0.671831	-4.15108	11.3196	0	0	yes
PPP1R17	chr7:31726630-31748069	7.13689	0.454634	-3.97252	8.01811	1.11022e-15	8.82663e-14	yes
FREM1	chr9:14734663-14910993	4.80854	0.336212	-3.83816	14.473	0	0	yes
ANGPT1	chr8:108261709-108510254	2.1766	0.154494	-3.81646	4.67932	2.87826e-06	5.99774e-05	yes
FGF10	chr5:44305096-44388784	12.4579	0.888294	-3.80988	5.67682	1.37223e-08	4.65669e-07	yes
SLIT3	chr5:168088737-168728133	11.3014	0.807161	-3.8075	19.3882	0	0	yes
CACNA2D1	chr7:81579417-82073031	3.27824	0.239436	-3.77521	8.03539	8.88178e-16	7.10657e-14	yes
LRRK2	chr12:40618812-40763086	0.910477	0.0752714	-3.59645	6.6491	2.94894e-11	1.48422e-09	yes
INHBB	chr2:121103718-121109383	0.899986	0.078996	-3.51005	3.85606	0.000115227	0.00162332	yes
GPR143	chrX:9693452-9734005	0.919709	0.0832226	-3.46613	2.75598	0.00585166	0.0433732	yes
ZNF385B	chr2:180306710-180726232	1.9126	0.17668	-3.43633	4.36423	1.27569e-05	0.000227799	yes
SHISA3	chr4:42399855-42404504	15.6408	1.47819	-3.40341	10.6684	0	0	yes
GALNT3	chr2:166604312-166650803	1.03823	0.103021	-3.33312	4.16696	3.08692e-05	0.000505655	yes
HOXB4	chr17:46652868-46655743	5.65553	0.589288	-3.26262	7.22314	5.08038e-13	3.18938e-11	yes
ARX	chrX:25021812-25034065	2.42851	0.262381	-3.21034	5.53558	3.10197e-08	9.81197e-07	yes
SYT9	chr11:7273180-7490276	1.11329	0.120514	-3.20756	4.91497	8.87972e-07	2.10316e-05	yes
IL1A	chr2:113531491-113542971	1.7994	0.206945	-3.12019	5.22172	1.77272e-07	4.89538e-06	yes
HHIP	chr4:145564067-145659881	5.42003	0.63612	-3.09093	9.08697	0	0	yes
PTGFR	chr1:78956727-79006386	1.97249	0.238478	-3.04809	6.81133	9.66982e-12	5.20253e-10	yes
MEGF11	chr15:66187633-66546075	1.01764	0.127088	-3.00133	5.33189	9.71957e-08	2.81512e-06	yes
SLITRK1	chr13:84451342-84456528	4.5805	0.585868	-2.96686	9.9492	0	0	yes
FOXN4	chr12:109715782-109747025	3.87545	0.530579	-2.86872	7.74859	9.32587e-15	6.68997e-13	yes
SEPP1	chr5:42756919-42812024	1.64187	0.233236	-2.81548	3.69195	0.000222542	0.00290562	yes
ZNF300	chr5:150273953-150284545	7.50998	1.14052	-2.71912	8.57972	0	0	yes
CDH13	chr16:82660398-83830215	1.501	0.233897	-2.68198	4.7418	2.1183e-06	4.54673e-05	yes
KRT8	chr12:53290970-53346685	10.3596	1.63607	-2.66265	8.16143	2.22045e-16	1.88542e-14	yes
RMRP	chr9:35657747-35658015	26.1074	4.2566	-2.61669	3.60429	0.000313007	0.00384164	yes
GRIK3	chr1:37261127-37499844	10.1824	1.72867	-2.55835	16.3329	0	0	yes
EGR2	chr10:64571755-64578927	1.67649	0.28658	-2.54844	4.5511	5.33669e-06	0.00010624	yes
PGF	chr14:75408532-75422467	7.0251	1.21825	-2.52771	5.19428	2.05514e-07	5.58873e-06	yes
ASIC4	chr2:220378891-220403494	2.28501	0.396798	-2.52573	5.4367	5.42775e-08	1.6444e-06	yes
FGF19	chr11:69513005-69519106	17.7715	3.11041	-2.51438	10.9623	0	0	yes
VSX1	chr20:25051520-25063015	3.168	0.56157	-2.49603	3.64798	0.000264307	0.00332904	yes
ELF4	chrX:129198894-129244688	7.22914	1.29766	-2.47792	9.93355	0	0	yes
SIM2	chr21:38071990-38122510	1.3314	0.248062	-2.42417	4.81312	1.48589e-06	3.32977e-05	yes
OPRK1	chr8:54138275-54164194	3.92762	0.742044	-2.40408	8.56525	0	0	yes
NEUROD1	chr2:182540832-182545392	3.41555	0.655334	-2.38182	6.27676	3.45701e-10	1.47271e-08	yes
HRH3	chr20:60790016-60795323	1.51534	0.297592	-2.34823	4.041	5.32228e-05	0.000824226	yes
FAM19A4	chr3:68780914-68981761	1.61591	0.31742	-2.34788	3.72312	0.000196776	0.0026185	yes
SNED1	chr2:241938254-242041747	2.0073	0.40712	-2.30173	5.41143	6.2522e-08	1.86698e-06	yes
NKD2	chr5:1009076-1038927	2.23787	0.460679	-2.28029	3.83503	0.000125549	0.00174705	yes
CDH20	chr18:59157774-59222365	3.74736	0.775498	-2.27268	6.78963	1.12421e-11	5.92646e-10	yes
FOSB	chr19:45971252-45978437	2.33492	0.484185	-2.26974	4.07123	4.67653e-05	0.000737025	yes
ATP1A2	chr1:160085519-160113374	4.02427	0.838462	-2.26291	9.28928	0	0	yes
SLC18A2	chr10:119000583-119038941	2.89969	0.613612	-2.2405	6.42363	1.33058e-10	6.12853e-09	yes
C2orf72	chr2:231902280-231914427	3.08266	0.652523	-2.24008	6.48587	8.82197e-11	4.18691e-09	yes
GDF6	chr8:97154557-97173020	1.04194	0.233244	-2.15935	3.94835	7.86923e-05	0.00115693	yes
CYP26A1	chr10:94833231-94837641	9.25182	2.11477	-2.12924	7.19682	6.16396e-13	3.80884e-11	yes
XKR7	chr20:30555804-30586256	2.49637	0.573831	-2.12114	5.18299	2.18357e-07	5.88668e-06	yes
DBH	chr9:136501484-136524466	2.51283	0.580058	-2.11504	5.21278	1.86028e-07	5.10331e-06	yes
EPB41L3	chr18:5392387-5543986	11.2427	2.60868	-2.1076	11.7073	0	0	yes
ITPRIP	chr10:106069453-106098251	5.76552	1.33949	-2.10576	8.57138	0	0	yes
TSHZ3	chr19:31765850-31840190	3.8732	0.907221	-2.094	8.07216	6.66134e-16	5.43443e-14	yes
ONECUT1	chr15:53049159-53082209	5.44161	1.29174	-2.07472	5.99714	2.00819e-09	7.76044e-08	yes
NPTX2	chr7:98246596-98259181	17.7356	4.28127	-2.05054	10.9421	0	0	yes
SOX8	chr16:1031807-1036979	10.4323	2.56309	-2.02511	9.20109	0	0	yes
SLIT1	chr10:98757794-99052430	42.0292	10.3433	-2.0227	14.9767	0	0	yes
SNTG2	chr2:946553-1371384	0.931329	0.229476	-2.02094	2.73464	0.00624477	0.0457298	yes
PAPPA	chr9:118916070-119164600	2.98398	0.736326	-2.01882	9.83509	0	0	yes
MYLIP	chr6:16129316-16148478	1.15849	0.287237	-2.01193	3.59939	0.000318962	0.00390322	yes
SLC1A2	chr11:35272751-35441610	0.968708	0.242104	-2.00043	4.82461	1.40275e-06	3.16193e-05	yes
HOXA3	chr7:27145808-27166639	6.45755	1.61531	-1.99918	7.39945	1.36779e-13	8.93865e-12	yes
WFDC1	chr16:84328400-84363450	8.33718	2.09068	-1.99558	6.05915	1.36845e-09	5.37137e-08	yes
CLMP	chr11:122943032-123066007	2.41975	0.608925	-1.99052	4.96383	6.91155e-07	1.65585e-05	yes
LRP2	chr2:169983618-170219122	8.48795	2.14716	-1.98299	15.0946	0	0	yes
KIAA1456	chr8:12803182-12887284	2.16455	0.549545	-1.97776	5.94865	2.70366e-09	1.01955e-07	yes
HHIP-AS1	chr4:145564067-145659881	3.87204	0.991244	-1.96578	3.52117	0.000429641	0.00503547	yes
DACT2	chr6:168707583-168720402	1.45109	0.37494	-1.9524	3.97031	7.17779e-05	0.00107184	yes
ANKRD34B	chr5:79852573-79866304	0.897285	0.234553	-1.93565	3.59312	0.000326737	0.00397499	yes
PTCH2	chr1:45285515-45308616	5.1622	1.35529	-1.92939	7.5087	5.973e-14	4.09643e-12	yes
ATP1B2	chr17:7554253-7561089	5.71808	1.50498	-1.92579	7.38441	1.53211e-13	9.9603e-12	yes
VANGL1	chr1:116184573-116240845	1.8434	0.4902	-1.91093	6.92767	4.27836e-12	2.4164e-10	yes
LOC100996291	chr17:76257429-76274573	1.05856	0.285152	-1.89229	3.49559	0.000473014	0.00547696	yes
CD44	chr11:35160416-35253949	2.05004	0.553809	-1.88819	5.57572	2.46508e-08	7.97128e-07	yes
LHX4	chr1:180199432-180244188	1.62167	0.444886	-1.86597	3.11015	0.00186995	0.0173666	yes
SCG2	chr2:224461657-224467217	2.51632	0.698649	-1.84867	4.98489	6.19975e-07	1.49971e-05	yes
CELF4	chr18:34823007-35146000	1.18776	0.329978	-1.8478	3.68019	0.000233061	0.00301457	yes
WNK2	chr9:95947211-96108696	7.48299	2.08356	-1.84457	10.6552	0	0	yes
POU3F1	chr1:38509522-38512450	3.05101	0.851177	-1.84176	4.98189	6.29674e-07	1.5173e-05	yes
LRRC10B	chr11:61276271-61278490	3.74037	1.06837	-1.80777	4.89195	9.98415e-07	2.32504e-05	yes
PTEN	chr10:89623194-89728532	10.6437	3.12023	-1.77028	10.5717	0	0	yes
SOX2-OT	chr3:180774467-181460013	31.4539	9.27498	-1.76182	8.13864	4.44089e-16	3.67094e-14	yes
S1PR3	chr9:91605777-91620069	5.2538	1.54933	-1.76171	7.58663	3.28626e-14	2.29157e-12	yes
VEPH1	chr3:156977531-157221415	13.7354	4.07251	-1.75391	4.35479	1.33194e-05	0.000237503	yes
TMTC2	chr12:83080933-83528067	13.7684	4.09822	-1.74829	11.2885	0	0	yes
RAB11FIP4	chr17:29718641-29865232	13.4078	4.00604	-1.74282	13.1801	0	0	yes
NRG3	chr10:83635069-84746935	2.15091	0.649067	-1.72851	4.35253	1.34573e-05	0.000239621	yes
B4GALNT3	chr12:569542-671058	2.17731	0.661967	-1.71772	5.10719	3.26986e-07	8.503e-06	yes
PLK1S1	chr20:21106623-21227258	9.42925	2.87464	-1.71376	6.8863	5.72609e-12	3.2195e-10	yes
CHL1	chr3:238278-451097	1.23259	0.377298	-1.70791	4.2267	2.37138e-05	0.00039731	yes
UNC5C	chr4:96083655-96470361	1.52544	0.46822	-1.70397	6.48185	9.0606e-11	4.28388e-09	yes
FAM133DP	chr7:92190071-92219706	4.40724	1.35807	-1.69832	2.70462	0.00683834	0.0488159	yes
RTN4RL2	chr11:57228338-57244384	7.03765	2.20583	-1.67377	4.48231	7.38411e-06	0.000140715	yes
CYP27B1	chr12:58156116-58160976	1.04181	0.326656	-1.67324	2.83507	0.0045816	0.0353727	yes
DIO3	chr14:102027687-102029789	73.7607	23.184	-1.66972	13.0696	0	0	yes
ID1	chr20:30193085-30194317	17.3236	5.48819	-1.65833	5.65028	1.6019e-08	5.33199e-07	yes
CACNA1G	chr17:48633567-48704832	1.48934	0.471835	-1.65832	4.30125	1.69834e-05	0.000294017	yes
ZNF619	chr3:40518603-40531728	1.66483	0.538183	-1.6292	3.1338	0.00172559	0.0162068	yes
ZIC3	chrX:136648345-136654259	1.19762	0.388915	-1.62264	3.58791	0.000333342	0.00403175	yes
MMP17	chr12:132312940-132336316	12.2041	3.98897	-1.61328	7.72922	1.08802e-14	7.76037e-13	yes
HEG1	chr3:124684553-124774802	4.70137	1.5458	-1.60473	9.39604	0	0	yes
NTNG2	chr9:135037333-135118220	3.40284	1.12434	-1.59766	5.02437	5.05094e-07	1.24843e-05	yes
PLEKHB1	chr11:73357222-73373864	3.57003	1.17984	-1.59735	3.53526	0.000407376	0.00482436	yes
ELMOD1	chr11:107461816-107537505	8.22536	2.72451	-1.59408	5.32721	9.97304e-08	2.87491e-06	yes
KIT	chr4:55524094-55606881	14.8229	4.94201	-1.58466	9.92171	0	0	yes
SATB2	chr2:200134222-200337481	5.15952	1.74397	-1.56486	7.76078	8.43769e-15	6.08782e-13	yes
ITGB5	chr3:124481794-124606144	6.28718	2.13461	-1.55844	7.02778	2.09854e-12	1.25933e-10	yes
RTL1	chr14:101346991-101351184	2.31998	0.789055	-1.55592	5.14818	2.63021e-07	6.94087e-06	yes
EPHA3	chr3:89156673-89531284	5.08374	1.7365	-1.54971	6.19726	5.74536e-10	2.4146e-08	yes
ST8SIA3	chr18:55019720-55036161	1.73028	0.593001	-1.5449	6.38543	1.70916e-10	7.7017e-09	yes
PXDC1	chr6:3722835-3752246	9.13151	3.1298	-1.54478	6.48646	8.7875e-11	4.18647e-09	yes
ID3	chr1:23884420-23886285	105.606	36.2029	-1.54452	11.673	0	0	yes
OPCML	chr11:132284874-133402403	1.55414	0.532933	-1.54409	5.04507	4.53364e-07	1.13632e-05	yes
PCSK2	chr20:17206751-17465222	2.44622	0.845765	-1.53222	5.37704	7.57223e-08	2.22916e-06	yes
HOXB3	chr17:46626231-46651810	10.567	3.66469	-1.5278	8.28821	2.22045e-16	1.88542e-14	yes
CHST2	chr3:142838617-142842856	3.57496	1.24128	-1.5261	5.67612	1.37785e-08	4.6608e-07	yes
TOX2	chr20:42543491-42698254	7.89724	2.78493	-1.5037	5.79674	6.76148e-09	2.38409e-07	yes
TGFB2	chr1:218517537-218617961	27.189	9.60124	-1.50173	11.0445	0	0	yes
ELAVL4	chr1:50513685-50667540	4.18998	1.48516	-1.49633	3.3375	0.000845361	0.00896615	yes
SEMA6A	chr5:115779250-115910551	7.00605	2.50323	-1.48481	9.04834	0	0	yes
KIF26A	chr14:104605059-104647235	8.18074	2.9296	-1.48153	9.16023	0	0	yes
LDB2	chr4:16503164-16900424	6.39603	2.31224	-1.46788	4.23559	2.27955e-05	0.000384505	yes
POU3F4	chrX:82763268-82764775	16.9622	6.16547	-1.46004	6.74672	1.51226e-11	7.865e-10	yes
SHD	chr19:4278597-4290720	3.71445	1.35188	-1.45818	4.56419	5.01431e-06	0.000100787	yes
ZDHHC22	chr14:77597612-77608134	5.10429	1.86041	-1.45609	6.16243	7.1639e-10	2.96092e-08	yes
PLAGL1	chr6:144261436-144385735	26.9027	9.81344	-1.45492	8.0325	8.88178e-16	7.10657e-14	yes
GSE1	chr16:85645028-85709812	13.0562	4.76748	-1.45344	10.7854	0	0	yes
MAML3	chr4:140586921-141075233	5.25381	1.93453	-1.44138	8.12036	4.44089e-16	3.67094e-14	yes
FAM65C	chr20:49202646-49253426	1.10236	0.406577	-1.43899	3.62078	0.000293721	0.0036589	yes
SHROOM2	chrX:9754495-9917481	4.52959	1.67154	-1.4382	7.89547	2.88658e-15	2.22409e-13	yes
PTPN5	chr11:18749474-18813389	4.23115	1.5797	-1.4214	3.87306	0.000107477	0.00152533	yes
CACNG8	chr19:54466289-54493469	1.0388	0.389473	-1.41532	4.89149	1.00073e-06	2.32609e-05	yes
DSEL	chr18:65173818-65566856	1.49142	0.561663	-1.40891	5.34038	9.27517e-08	2.70429e-06	yes
LBH	chr2:30454396-30482899	12.2669	4.65493	-1.39794	7.7796	7.32747e-15	5.31753e-13	yes
CNTN4	chr3:2140549-3099645	1.35645	0.517381	-1.39054	3.82822	0.000129075	0.00179211	yes
IL13RA2	chrX:114238537-114252207	16.9641	6.5082	-1.38216	6.40698	1.48433e-10	6.73724e-09	yes
PLOD2	chr3:145787227-145879282	2.88523	1.10803	-1.38068	3.79307	0.000148798	0.00203687	yes
FNDC4	chr2:27714749-27718126	5.94005	2.28615	-1.37756	4.6113	4.0016e-06	8.21513e-05	yes
SCUBE1	chr22:43599228-43739394	7.88052	3.0377	-1.37531	7.35935	1.84741e-13	1.19479e-11	yes
NHS	chrX:17393542-17754113	2.987	1.15249	-1.37395	5.98285	2.19271e-09	8.39551e-08	yes
SYT4	chr18:40847856-40857615	14.8053	5.71837	-1.37244	9.05206	0	0	yes
PLEKHG3	chr14:65171192-65211060	10.8023	4.1725	-1.37235	8.63111	0	0	yes
ASGR1	chr17:7076750-7082883	7.18969	2.78085	-1.3704	4.7445	2.09019e-06	4.51908e-05	yes
PDE3A	chr12:20522178-20837041	2.4364	0.945081	-1.36624	5.80638	6.38366e-09	2.26366e-07	yes
LRRC55	chr11:56949220-56959188	1.75846	0.68512	-1.35988	4.61381	3.95356e-06	8.14328e-05	yes
ARID5A	chr2:97202463-97218371	4.29056	1.6824	-1.35065	4.52268	6.10626e-06	0.000118168	yes
KIAA1644	chr22:44639556-44708731	3.8058	1.49747	-1.34568	6.94829	3.69726e-12	2.12669e-10	yes
FOS	chr14:75745480-75748937	34.4065	13.5556	-1.3438	9.36829	0	0	yes
CTNNA2	chr2:79740059-80875988	4.83474	1.90677	-1.3423	5.52009	3.38821e-08	1.05729e-06	yes
CHODL	chr21:19289656-19639687	2.67733	1.05824	-1.33913	3.68672	0.000227162	0.00294744	yes
SKAP2	chr7:26706687-26904341	3.04173	1.21265	-1.32673	4.84837	1.24482e-06	2.84575e-05	yes
SYNDIG1	chr20:24449834-24647167	4.85172	1.93975	-1.32262	4.74427	2.09264e-06	4.51908e-05	yes
C8orf4	chr8:40010986-40012827	7.23073	2.89562	-1.32027	5.05137	4.38654e-07	1.10836e-05	yes
BDH1	chr3:197236653-197300194	1.20622	0.483174	-1.31988	3.05916	0.00221958	0.0201051	yes
MT1X	chr16:56716381-56718108	47.7008	19.1109	-1.31962	4.68857	2.75115e-06	5.79088e-05	yes
VLDLR	chr9:2535654-2654485	8.9505	3.59314	-1.31672	6.12349	9.15461e-10	3.72208e-08	yes
PCDHA2	chr5:140165875-140391929	3.93091	1.58976	-1.30606	3.08716	0.0020208	0.0185195	yes
NRIP1	chr21:16333555-16437126	17.0197	6.94322	-1.29353	10.4465	0	0	yes
CYP26B1	chr2:72356366-72374963	1.01882	0.41583	-1.29284	3.15937	0.00158111	0.0150537	yes
RAPGEF5	chr7:22157907-22396533	2.70611	1.10895	-1.28702	5.76515	8.15862e-09	2.85255e-07	yes
SCN3A	chr2:165944029-166060577	1.83242	0.752479	-1.28403	3.96662	7.28992e-05	0.00108583	yes
AFF2	chrX:147582138-148082193	2.206	0.906032	-1.2838	5.1676	2.37118e-07	6.35129e-06	yes
ETV1	chr7:13930855-14031050	3.78246	1.55489	-1.28252	4.67103	2.9969e-06	6.22418e-05	yes
MCTP1	chr5:94042288-94620279	2.19913	0.907251	-1.27736	4.04251	5.28824e-05	0.000820993	yes
HLA-A	chr6_ssto_hap7:1239581-1243012	6.32673	2.61897	-1.27246	4.47597	7.60653e-06	0.000144513	yes
SLC37A1	chr21:43919741-44001550	3.58178	1.49104	-1.26436	4.59269	4.37576e-06	8.88102e-05	yes
ZADH2	chr18:72909277-72921281	4.72206	1.97587	-1.25693	6.2867	3.24276e-10	1.39573e-08	yes
SHANK2	chr11:70313960-70935808	2.33511	0.981521	-1.2504	5.00524	5.57918e-07	1.35749e-05	yes
RAP1GAP2	chr17:2699731-2941035	1.28924	0.544363	-1.24388	3.6081	0.000308451	0.00380443	yes
SHC3	chr9:91620685-91793682	4.67808	1.97901	-1.24114	7.86942	3.55271e-15	2.65539e-13	yes
MDGA1	chr6:37600283-37665766	6.19442	2.6218	-1.24041	8.24707	2.22045e-16	1.88542e-14	yes
CNTNAP3	chr9:39072763-39288300	1.03155	0.445581	-1.21105	3.3108	0.000930308	0.00967676	yes
ITGA2	chr5:52285155-52390609	1.09364	0.472635	-1.21034	3.97593	7.01043e-05	0.00105173	yes
NECAB2	chr16:84002236-84036379	8.50038	3.67731	-1.20888	4.86381	1.1515e-06	2.66167e-05	yes
RASD1	chr17:17397752-17399709	10.5274	4.56199	-1.20642	4.69312	2.69073e-06	5.67326e-05	yes
HES1	chr3:193853930-193856401	12.2488	5.32404	-1.20205	5.01676	5.25509e-07	1.28868e-05	yes
SPRY4	chr5:141689991-141704620	1.27607	0.554906	-1.20139	3.38346	0.000715797	0.00778377	yes
C3orf58	chr3:143690639-143711210	6.44539	2.81672	-1.19425	5.9633	2.47197e-09	9.43583e-08	yes
ZNF577	chr19:52359055-52391229	5.59387	2.44518	-1.19391	2.84872	0.00438951	0.0343726	yes
DUSP6	chr12:89741836-89746296	8.32907	3.64236	-1.19328	5.20592	1.93041e-07	5.27252e-06	yes
CAMK2N1	chr1:20808883-20812728	14.4718	6.36151	-1.1858	6.24354	4.27788e-10	1.81621e-08	yes
ADCYAP1R1	chr7:31092075-31151093	4.75005	2.09362	-1.18194	5.07475	3.88008e-07	9.92442e-06	yes
CHRNB2	chr1:154540256-154552353	3.14424	1.38803	-1.17967	5.41986	5.96455e-08	1.79629e-06	yes
PCDH9	chr13:66876965-67804468	1.69067	0.747235	-1.17796	4.08049	4.494e-05	0.000711606	yes
SLC44A5	chr1:75667815-76076799	6.56269	2.91454	-1.17102	4.00286	6.25802e-05	0.000951432	yes
GRIN2B	chr12:13714409-14133022	0.852009	0.378398	-1.17096	3.20683	0.00134206	0.0131179	yes
SEMA3C	chr7:80371853-80548667	7.51348	3.35049	-1.16511	6.8318	8.38551e-12	4.57065e-10	yes
BMP5	chr6:55620237-55740375	3.03106	1.3537	-1.16291	3.48458	0.000492906	0.0056757	yes
NCOR2	chr12:124808956-125052010	17.1933	7.69629	-1.15961	8.83494	0	0	yes
RORB	chr9:77112251-77302117	1.26917	0.56863	-1.15832	2.90478	0.00367517	0.0300612	yes
LINC00340	chr6:21666674-22194616	2.38344	1.0731	-1.15126	2.91115	0.00360099	0.0297451	yes
CMTM8	chr3:32280170-32411813	6.71085	3.02792	-1.14817	3.29712	0.000976835	0.0100601	yes
COL6A2	chr21:47518032-47552763	14.562	6.61973	-1.13736	6.24066	4.35734e-10	1.84367e-08	yes
DIO3OS	chr14:102018559-102022013	1.49585	0.683791	-1.12934	3.17416	0.00150273	0.0144508	yes
GALNT12	chr9:101569980-101612363	1.87756	0.86259	-1.12211	2.99092	0.00278139	0.024363	yes
ANKH	chr5:14704908-14871887	2.51159	1.15534	-1.12028	5.17003	2.34056e-07	6.28278e-06	yes
GFPT2	chr5:179727699-179780315	2.68534	1.23843	-1.11659	3.75215	0.000175324	0.00236327	yes
CNTNAP3B	chr9:43684884-43922473	1.69965	0.789275	-1.10664	4.08948	4.32338e-05	0.000687714	yes
CDH8	chr16:61685914-62070739	2.7224	1.26586	-1.10475	4.41851	9.93824e-06	0.000183776	yes
CHGB	chr20:5891973-5906005	3.84599	1.78859	-1.10454	4.41597	1.00559e-05	0.00018513	yes
CPAMD8	chr19:17003761-17137625	2.30109	1.07201	-1.102	4.55659	5.19905e-06	0.000103998	yes
SMARCA2	chr9:2015341-2193623	5.41294	2.52766	-1.09861	6.17862	6.46631e-10	2.69042e-08	yes
FAM46A	chr6:82455446-82462428	3.27415	1.53314	-1.09463	4.91378	8.93371e-07	2.11194e-05	yes
JUN	chr1:59246462-59249785	40.3246	18.8826	-1.0946	8.8728	0	0	yes
IGFBPL1	chr9:38406524-38424444	56.5476	26.4959	-1.0937	9.54366	0	0	yes
TTC23	chr15:99676527-99789815	8.08492	3.79193	-1.0923	4.4316	9.35349e-06	0.000173735	yes
OCLN	chr5:68788118-68853931	1.58449	0.74333	-1.09195	3.20271	0.00136143	0.0132657	yes
BHLHE22	chr8:65492794-65496191	1.42988	0.673018	-1.08717	2.72637	0.00640342	0.0466866	yes
SRRM3	chr7:75831215-75916605	2.62603	1.23729	-1.0857	3.79614	0.000146967	0.00201809	yes
NTRK2	chr9:87283465-87638505	46.9589	22.2836	-1.07542	9.19938	0	0	yes
PACSIN3	chr11:47199072-47208010	5.91139	2.80549	-1.07525	4.07829	4.53672e-05	0.000716802	yes
AMH	chr19:2249112-2252072	25.5823	12.1782	-1.07085	6.5965	4.2097e-11	2.0769e-09	yes
EPB41L1	chr20:34679425-34820721	9.17431	4.36908	-1.07027	5.5513	2.83548e-08	9.075e-07	yes
BCAR3	chr1:94027342-94312706	7.31299	3.49214	-1.06635	5.24732	1.54332e-07	4.33867e-06	yes
RNF220	chr1:44870959-45117396	32.301	15.4272	-1.0661	8.36535	0	0	yes
MAGI2	chr7:77646373-79100524	1.27016	0.60832	-1.0621	3.05337	0.0022629	0.0204382	yes
LRFN1	chr19:39797456-39805976	4.24965	2.03693	-1.06094	3.99371	6.5047e-05	0.000985336	yes
LINGO1	chr15:77905368-77924709	26.6763	12.7882	-1.06075	7.70052	1.35447e-14	9.60598e-13	yes
NTF3	chr12:5541279-5604465	5.9647	2.86772	-1.05654	3.28713	0.00101214	0.0103736	yes
LONRF2	chr2:100889752-100939195	2.29915	1.10604	-1.0557	5.98385	2.17927e-09	8.36974e-08	yes
CSRNP3	chr2:166326156-166545917	6.17017	2.96864	-1.05551	6.0673	1.30078e-09	5.18733e-08	yes
WNT5A	chr3:55499742-55521670	9.33001	4.50108	-1.05161	6.70425	2.02447e-11	1.0325e-09	yes
PDE1A	chr2:183004761-183387572	32.7957	15.9031	-1.04419	6.58501	4.54861e-11	2.2265e-09	yes
FAM49A	chr2:16730729-16847134	6.99118	3.39566	-1.04184	6.06264	1.33901e-09	5.27241e-08	yes
KNDC1	chr10:134973970-135039916	1.265	0.61819	-1.03301	3.53015	0.000415318	0.0049091	yes
SYT1	chr12:79257772-79845788	13.7391	6.7729	-1.02044	6.84715	7.53375e-12	4.19805e-10	yes
LITAF	chr16:11641577-11681322	47.9352	23.7687	-1.01203	7.95636	1.77636e-15	1.38578e-13	yes
SCG3	chr15:51973549-52013223	8.58953	4.26945	-1.00853	5.62905	1.81204e-08	5.99945e-07	yes
CCDC169-SOHLH2	chr13:36742344-36871992	1.74899	0	-1.79769e+308	-1.79769e+308	4.82078e-09	1.7391e-07	yes
CFC1	chr2:131349737-131357251	1.38986	0	-1.79769e+308	-1.79769e+308	6.15052e-05	0.000937372	yes
FOXA2	chr20:22561641-22566101	2.83613	0	-1.79769e+308	-1.79769e+308	1.41177e-12	8.59594e-11	yes
HOXB1	chr17:46606806-46608272	1.21915	0	-1.79769e+308	-1.79769e+308	0.00037877	0.00452421	yes
HOXB8	chr17:46689707-46692301	0.926401	0	-1.79769e+308	-1.79769e+308	0.000102819	0.00147009	yes
LINC00261	chr20:22541191-22559280	2.71692	0	-1.79769e+308	-1.79769e+308	1.0528e-22	9.45396e-21	yes
NKX2-2	chr20:21491659-21494664	12.7057	0	-1.79769e+308	-1.79769e+308	2.79264e-33	2.52592e-31	yes
PLSCR5	chr3:146303624-146324003	3.29447	0	-1.79769e+308	-1.79769e+308	3.66719e-12	2.11916e-10	yes
TFF3	chr21:43731776-43735706	1.06756	0	-1.79769e+308	-1.79769e+308	0.000592537	0.00661543	yes
TWIST1	chr7:19155090-19157295	2.04288	0	-1.79769e+308	-1.79769e+308	3.15633e-07	8.24212e-06	yes

## Sheet: S2D-NSC down overlap
Supplementary Data 2D - expression of genes in NSC down-regulated (2 fold change) in both MSC PTEN-/- vs MSC PTEN+/+ and NSC PTEN-/- vs NSC PTEN+/+
Gene	Locus	FPKM-PTEN+/+	FPKM-PTEN-/-	Log2(fold_change)	Test_stat	P_value	Q_value	Significant
HAS2	chr8:122625270-122657564	2.63167	0.0285839	-6.52463	3.20384	0.00135609	0.013224	yes
PCOLCE	chr7:100183955-100205798	13.1584	1.12632	-3.5463	9.33058	0	0	yes
EBF2	chr8:25699245-25902640	4.01917	0.544898	-2.88284	9.28381	0	0	yes
DCN	chr12:91539034-91576806	2.18436	0.411716	-2.40749	3.6894	0.000224783	0.00292874	yes
VCAM1	chr1:101185195-101204601	3.2764	0.73873	-2.14899	6.51063	7.48352e-11	3.5789e-09	yes
SULF1	chr8:70378858-70573147	2.2137	0.513197	-2.10887	6.31714	2.66447e-10	1.16694e-08	yes
NPTX1	chr17:78440632-78450404	7.37164	1.80429	-2.03055	10.3387	0	0	yes
NRP1	chr10:33466418-33623833	3.48065	0.963332	-1.85325	4.34472	1.39455e-05	0.000246904	yes
ABCA5	chr17:67144147-67323323	1.22101	0.364597	-1.7437	4.03296	5.50782e-05	0.000849798	yes
KIF26B	chr1:245318286-245866428	2.83327	0.851768	-1.73393	7.46141	8.57092e-14	5.81425e-12	yes
EBF1	chr5:158122922-158526788	3.5039	1.12612	-1.6376	6.60289	4.03226e-11	1.99725e-09	yes
COL3A1	chr2:189839098-189877472	58.9829	19.3626	-1.60702	14.4229	0	0	yes
PTN	chr7:136912091-137028546	31.9675	10.7479	-1.57255	9.52281	0	0	yes
RUNX1T1	chr8:92967194-93115454	2.31958	0.781639	-1.56929	4.45491	8.39293e-06	0.000157298	yes
COLEC12	chr18:319354-500729	1.05405	0.371565	-1.50426	3.19954	0.00137649	0.0133915	yes
PAPLN	chr14:73704204-73741347	3.48417	1.2375	-1.49339	6.60865	3.87832e-11	1.92865e-09	yes
TSHZ1	chr18:72922709-73001905	6.30879	2.35079	-1.42422	7.63391	2.28706e-14	1.61283e-12	yes
DPPA4	chr3:109044987-109056419	19.7278	7.70001	-1.3573	8.60807	0	0	yes
NLGN1	chr3:173116243-174001116	2.51991	0.992349	-1.34445	5.02018	5.16223e-07	1.27342e-05	yes
NCKAP5	chr2:133429371-134326031	11.7569	4.73435	-1.31227	9.38669	0	0	yes
SLC43A3	chr11:57174426-57195053	2.09465	0.861485	-1.28181	3.33139	0.000864121	0.00913291	yes
EDNRA	chr4:148402068-148466106	2.09486	0.863302	-1.27892	3.45433	0.000551656	0.0062146	yes
GLI1	chr12:57853917-57873633	12.7988	5.52838	-1.21108	6.04161	1.52588e-09	5.93333e-08	yes
STK32B	chr4:5053526-5502725	3.23766	1.40309	-1.20635	4.37658	1.20554e-05	0.00021589	yes
AFF3	chr2:100163715-100759037	5.45151	2.50536	-1.12164	5.77938	7.49767e-09	2.63622e-07	yes
SLIT2	chr4:20255234-20620788	13.6241	6.43398	-1.08238	7.79847	6.21725e-15	4.53823e-13	yes
FST	chr5:52776263-52782304	5.07189	2.42416	-1.06504	2.80292	0.00506428	0.0382873	yes
LRIG3	chr12:59265936-59314319	11.5714	5.53834	-1.06304	6.73168	1.67719e-11	8.65071e-10	yes

## Sheet: S2E-MSC up specific
Supplementary Data 2E - expression of up-regulated genes (2 fold change) specifically in MSC PTEN-/- vs MSC PTEN+/+
Gene	Locus	FPKM-PTEN+/+	FPKM-PTEN-/-	Log2(fold_change)	Test_stat	P_value	Q_value	Significant
BMP4	chr14:54416454-54423554	0	3.05099	1.79769e+308	1.79769e+308	1.72051e-07	9.98153e-07	yes
CLEC1B	chr12:10145661-10151899	0	4.62571	1.79769e+308	1.79769e+308	7.57653e-09	5.2578e-08	yes
GPC4	chrX:132435063-132549205	0	6.42613	1.79769e+308	1.79769e+308	3.58138e-37	5.15568e-36	yes
GPR110	chr6:46967812-47010082	0	1.3652	1.79769e+308	1.79769e+308	1.44962e-05	6.25508e-05	yes
HIST1H2BJ	chr6:27100094-27100575	0	3.01312	1.79769e+308	1.79769e+308	0.00309183	0.00829081	yes
HOXB4	chr17:46652868-46655743	0	1.40021	1.79769e+308	1.79769e+308	3.2293e-06	1.55282e-05	yes
HOXB5	chr17:46667822-46683774	0	2.51081	1.79769e+308	1.79769e+308	5.48394e-08	3.38458e-07	yes
HOXB6	chr17:46667822-46683774	0	1.5411	1.79769e+308	1.79769e+308	2.97506e-05	0.000122323	yes
HOXB7	chr17:46684594-46688383	0	1.42603	1.79769e+308	1.79769e+308	0.000119473	0.000435925	yes
HSPB3	chr5:53751430-53752214	0	2.15115	1.79769e+308	1.79769e+308	0.000267728	0.000908122	yes
LINC00035	chr7:73149398-73150330	0	1.84964	1.79769e+308	1.79769e+308	0.0127623	0.0291613	yes
LIPH	chr3:185225569-185270369	0	4.2845	1.79769e+308	1.79769e+308	1.18588e-19	1.69874e-18	yes
LOC375295	chr2:177494308-177502302	0	2.46584	1.79769e+308	1.79769e+308	1.16954e-05	5.11308e-05	yes
PLA2G7	chr6:46655611-46703430	0	1.61839	1.79769e+308	1.79769e+308	2.08016e-06	1.03234e-05	yes
PPP1R3C	chr10:93388196-93392858	0	6.17208	1.79769e+308	1.79769e+308	6.413e-26	9.20916e-25	yes
PSG4	chr19:43696853-43709926	0	10.1101	1.79769e+308	1.79769e+308	1.42512e-36	2.04903e-35	yes
PSG5	chr19:43671894-43690688	0	6.22531	1.79769e+308	1.79769e+308	7.31386e-10	5.81252e-09	yes
RFPL4A	chr19:56270506-56274541	0	2.10811	1.79769e+308	1.79769e+308	5.39595e-05	0.000211161	yes
SERPINA9	chr14:94929057-94942670	0	1.29413	1.79769e+308	1.79769e+308	6.74444e-06	3.06285e-05	yes
TRIM58	chr1:248020500-248043438	0	2.84878	1.79769e+308	1.79769e+308	1.19846e-23	1.71888e-22	yes
TGFA	chr2:70674411-70781147	0.01177	9.52554	9.66054	-2.31979	0.0203524	0.0438579	yes
NFASC	chr1:204797781-204991950	0.0216299	13.4756	9.2831	-3.24287	0.00118333	0.0034919	yes
ILDR2	chr1:166882440-166944561	0.00596759	3.66119	9.26095	-4.57472	4.76868e-06	2.23109e-05	yes
FLG	chr1:152274650-152297679	0.0162381	4.73705	8.18846	-8.92828	0	0	yes
A2M	chr12:9217772-9268558	0.157258	42.4413	8.07619	-14.8818	0	0	yes
CYP26B1	chr2:72356366-72374963	0.0141209	2.3671	7.38915	-3.64199	0.000270538	0.000916821	yes
FLJ46300	chr10:133604733-133622535	0.214289	35.2118	7.36036	-13.3547	0	0	yes
VAV3	chr1:108113781-108537229	0.0148056	2.24017	7.24133	-2.54844	0.0108204	0.025231	yes
TMEM178B	chr7:140774031-141180179	0.0320582	4.72165	7.20245	-9.27268	0	0	yes
KIT	chr4:55524094-55606881	0.0194927	2.5027	7.0044	-2.73898	0.00616301	0.0153506	yes
RANBP3L	chr5:36249103-36302011	0.0571812	7.32601	7.00134	-4.24164	2.21891e-05	9.30129e-05	yes
CRYAB	chr11:111779349-111782473	0.468448	53.6255	6.83889	-7.40396	1.32117e-13	1.48541e-12	yes
TLL2	chr10:98124362-98273683	0.0295599	2.99561	6.66306	-6.51433	7.30171e-11	6.42806e-10	yes
SLAMF7	chr1:160709076-160724601	0.0154413	1.42909	6.53216	-3.20596	0.00134612	0.00393426	yes
KCTD4	chr13:45694630-45858239	0.0501554	4.4216	6.46202	-3.09126	0.0019931	0.00560085	yes
ARRDC4	chr15:98503932-98517068	0.224645	17.8886	6.31524	-12.9872	0	0	yes
ALS2CL	chr3:46710484-46735194	0.0294541	2.20187	6.22412	-4.5498	5.36973e-06	2.48623e-05	yes
MFAP5	chr12:8798539-8815433	0.482744	35.945	6.21839	-15.4452	0	0	yes
C4orf26	chr4:76481257-76491103	0.0620808	4.41864	6.15331	-2.53535	0.0112335	0.0260842	yes
GABRB3	chr15:26788693-27018935	0.0262516	1.57975	5.91114	-3.46887	0.000522661	0.00166286	yes
GNA14	chr9:80037994-80263232	0.0437223	2.60466	5.89658	-4.04224	5.29432e-05	0.000207674	yes
SERPINA1	chr14:94843083-94857029	0.0610548	3.50335	5.84249	-3.71668	0.000201859	0.000703778	yes
SPOCK2	chr10:73818791-73848790	0.0778348	4.3905	5.81783	-7.13208	9.88543e-13	1.03614e-11	yes
C3orf72	chr3:138666075-138672830	0.129503	7.17734	5.79239	-8.82254	0	0	yes
EPDR1	chr7:37960162-37991542	0.144028	7.64766	5.7306	-6.0276	1.66408e-09	1.26363e-08	yes
SFTA1P	chr10:10826401-10836877	0.075527	3.92046	5.69789	-2.78106	0.00541817	0.0136846	yes
TXNIP	chr1:145438461-145442628	0.951776	48.3301	5.66616	-19.5529	0	0	yes
LYPD6B	chr2:149894980-150071772	0.0720627	3.21555	5.47967	-3.74556	0.000179992	0.000635945	yes
L1CAM	chrX:153126970-153141399	0.731231	31.6766	5.43695	-20.4012	0	0	yes
CXADR	chr21:18885223-18965897	0.0423327	1.78632	5.39908	-4.23046	2.33212e-05	9.74067e-05	yes
EFHD1	chr2:233470766-233547491	0.103677	4.27674	5.36635	-3.83084	0.000127708	0.00046393	yes
GPX3	chr5:150399998-150408554	0.209059	7.81657	5.22455	-6.64544	3.02314e-11	2.77292e-10	yes
OLR1	chr12:10310898-10324790	0.0639167	2.32305	5.18369	-3.07378	0.00211362	0.0058967	yes
PLXDC2	chr10:20105371-20569115	0.232024	7.83222	5.07707	-8.41694	0	0	yes
KRTAP1-1	chr17:39196810-39197713	0.0832874	2.68154	5.00882	-2.43883	0.0147348	0.0331182	yes
EPGN	chr4:75174186-75182520	0.0826583	2.63027	4.99191	-3.45776	0.000544686	0.00172207	yes
HIST1H2BC	chr6:26123694-26124132	0.82001	25.1208	4.9371	-4.76642	1.87527e-06	9.38283e-06	yes
GRIK2	chr6:101846860-102517958	0.0656429	1.96403	4.90304	-4.96318	6.93485e-07	3.69445e-06	yes
PRKCZ	chr1:1981908-2144159	0.0796066	2.35274	4.88531	-2.88118	0.00396185	0.0103302	yes
AK4	chr1:65613231-65697828	0.710569	19.8496	4.80399	-20.1011	0	0	yes
HS3ST1	chr4:11399987-11430537	0.219387	6.09187	4.79533	-6.06502	1.31941e-09	1.0125e-08	yes
EXTL1	chr1:26348270-26362954	0.60947	16.314	4.74241	-14.2779	0	0	yes
ATP10A	chr15:25923859-26108349	0.21125	5.61521	4.73232	-10.0778	0	0	yes
NEFL	chr8:24808468-24814383	0.247242	6.50325	4.71717	-9.53596	0	0	yes
RARRES2	chr7:150035406-150038763	0.0908784	2.35832	4.69768	-2.27562	0.0228689	0.0485097	yes
ANGPTL4	chr19:8429010-8439257	3.99218	101.644	4.6702	-22.4639	0	0	yes
KCNJ2	chr17:68165675-68176183	0.215344	5.44397	4.65995	-10.5961	0	0	yes
HIST1H2BG	chr6:26216427-26216872	0.367187	8.61841	4.55284	-3.07821	0.00208246	0.00582377	yes
ANK1	chr8:41510743-41754280	0.12688	2.8756	4.50233	-6.29585	3.05722e-10	2.51225e-09	yes
MPZL3	chr11:118100335-118123011	0.173868	3.81758	4.45659	-3.67111	0.000241499	0.00082707	yes
SLC38A5	chrX:48316926-48328644	0.109416	2.36757	4.43551	-4.21066	2.54621e-05	0.000105702	yes
SLC35F3	chr1:234040678-234460262	0.168394	3.60661	4.42073	-6.00243	1.94392e-09	1.46083e-08	yes
CNNM1	chr10:101088855-101154087	0.10244	2.14185	4.38601	-7.22632	4.9627e-13	5.28277e-12	yes
TMEM40	chr3:12775391-12800808	0.0928153	1.92102	4.37136	-3.59916	0.000319248	0.00106321	yes
SERINC2	chr1:31882411-31907527	0.779595	15.9237	4.3523	-9.65252	0	0	yes
NCF2	chr1:183524696-183560056	0.117074	2.3848	4.34837	-3.64112	0.000271455	0.00091935	yes
COL11A1	chr1:103342022-103574052	15.0922	307.167	4.34715	-49.2014	0	0	yes
DPP4	chr2:162848754-162931052	1.17498	23.8287	4.34199	-18.3493	0	0	yes
KCNK3	chr2:26915580-26954066	0.141663	2.8293	4.31991	-6.49082	8.53704e-11	7.4646e-10	yes
HIST1H3D	chr6:26197011-26199521	0.283123	5.64253	4.31684	-4.06569	4.78906e-05	0.000189327	yes
TSPAN13	chr7:16793350-16824161	2.16949	42.9431	4.307	-16.0183	0	0	yes
TRIM55	chr8:67039277-67087718	0.0898872	1.72408	4.26157	-3.2175	0.00129312	0.00378986	yes
FOXL2	chr3:138663065-138665982	0.147706	2.81851	4.25414	-5.31053	1.09304e-07	6.53405e-07	yes
IL18	chr11:112013973-112034840	0.149619	2.84835	4.25076	-2.5061	0.012207	0.0280637	yes
RNF128	chrX:105937067-106040246	0.0778613	1.4664	4.23523	-4.01288	5.99832e-05	0.000232927	yes
GRIA1	chr5:152870083-153193429	0.401115	7.54128	4.23272	-12.7635	0	0	yes
ITGB6	chr2:160958232-161056590	0.0657886	1.23494	4.23046	-3.45136	0.000557771	0.00175674	yes
PTHLH	chr12:28111016-28124916	0.338194	6.1023	4.17343	-5.62107	1.89782e-08	1.24691e-07	yes
TM4SF18	chr3:149036284-149051548	0.109777	1.91381	4.1238	-4.53617	5.72858e-06	2.63974e-05	yes
BAI1	chr8:143545376-143626368	0.164553	2.81136	4.09464	-7.49312	6.72795e-14	7.72151e-13	yes
SERPINB7	chr18:61420280-61472610	2.2695	38.7711	4.09453	-13.5357	0	0	yes
FIBCD1	chr9:133777824-133814455	0.151382	2.5249	4.05996	-4.35714	1.31774e-05	5.72435e-05	yes
OLFM1	chr9:137967088-138013030	0.265046	4.31719	4.02578	-3.72984	0.000191603	0.000671248	yes
SYTL5	chrX:37865834-37988073	0.962568	15.6636	4.02438	-17.024	0	0	yes
OSR1	chr2:19551245-19558372	0.83449	13.5018	4.01611	-9.52369	0	0	yes
RAP1GAP	chr1:21922707-21995856	0.0773121	1.22327	3.98391	-3.36218	0.000773285	0.00236365	yes
CMAHP	chr6:25081294-25138620	0.219168	3.32677	3.92401	-4.13982	3.47578e-05	0.000141012	yes
LINC00704	chr10:4692376-4720262	0.490551	7.28882	3.89321	-6.39345	1.62183e-10	1.37861e-09	yes
GALNT18	chr11:11292420-11643561	0.104683	1.55252	3.89051	-3.72544	0.000194973	0.000682221	yes
FBXL16	chr16:742499-755825	0.467931	6.69501	3.83872	-9.46147	0	0	yes
PALMD	chr1:100111430-100231349	0.282937	4.02024	3.82873	-6.76083	1.37199e-11	1.2953e-10	yes
CKB	chr14:103985994-103989196	2.5884	35.2841	3.76889	-13.1406	0	0	yes
RCAN2	chr6:46188466-46459804	0.284942	3.86986	3.76354	-5.11961	3.06172e-07	1.72118e-06	yes
TENM2	chr5:166711842-167691162	0.11013	1.48314	3.75137	-8.17338	2.22045e-16	3.08549e-15	yes
STXBP6	chr14:25281305-25519095	0.207877	2.76129	3.73154	-4.63444	3.57906e-06	1.70896e-05	yes
RAB6B	chr3:133543079-133614691	0.27046	3.58785	3.72963	-9.40839	0	0	yes
TUBA4A	chr2:220110191-220136910	1.41639	18.7632	3.72762	-9.1128	0	0	yes
CCDC81	chr11:86085777-86134151	0.121404	1.58603	3.70753	-3.73786	0.000185592	0.000652948	yes
CHRNA1	chr2:175612322-175629200	0.185988	2.32841	3.64606	-4.05879	4.93275e-05	0.000194544	yes
JAG2	chr14:105607317-105635161	0.384639	4.69135	3.60842	-9.08608	0	0	yes
HOXB2	chr17:46620018-46622393	1.17406	14.2351	3.59988	-8.84316	0	0	yes
INA	chr10:105036919-105050108	0.728266	8.76691	3.58953	-10.6341	0	0	yes
CCND2	chr12:4382901-4414522	4.32015	49.5667	3.52022	-29.1502	0	0	yes
COMP	chr19:18893582-18902114	0.138108	1.54166	3.48061	-3.98294	6.80668e-05	0.000261084	yes
ARHGEF37	chr5:148961134-149014527	0.177928	1.93603	3.44373	-6.75248	1.45339e-11	1.36992e-10	yes
KRTAP2-3	chr17:39215492-39216344	0.742654	8.04934	3.43811	-4.78929	1.67372e-06	8.45092e-06	yes
EDN1	chr6:12290528-12297427	2.19982	23.3793	3.40977	-10.7603	0	0	yes
SLC1A1	chr9:4490426-4587469	0.443082	4.69026	3.40402	-8.85769	0	0	yes
DYSF	chr2:71680752-71913893	1.05462	11.0569	3.39015	-11.2176	0	0	yes
KCNJ2-AS1	chr17:68163101-68165543	0.139835	1.45967	3.38385	-3.8189	0.000134046	0.000485738	yes
MGP	chr12:15034114-15038853	0.811911	8.39483	3.37011	-6.58525	4.54126e-11	4.09419e-10	yes
PLEKHB1	chr11:73357222-73373864	0.191756	1.9782	3.36685	-3.55477	0.000378308	0.00124103	yes
FGF1	chr5:141971742-142077635	0.471552	4.80023	3.34762	-7.63216	2.30926e-14	2.76802e-13	yes
SCUBE3	chr6:35182189-35218609	4.63593	47.0136	3.34215	-26.2496	0	0	yes
NPAS1	chr19:47524142-47549017	0.702813	6.98266	3.31256	-7.15712	8.23785e-13	8.69735e-12	yes
LAMC2	chr1:183155173-183214262	15.2161	149.569	3.29715	-33.9222	0	0	yes
FAM83H	chr8:144806102-144815914	0.26606	2.59041	3.28336	-7.13294	9.82547e-13	1.03079e-11	yes
SDK2	chr17:71330522-71640227	0.163616	1.58488	3.27599	-8.6505	0	0	yes
KISS1	chr1:204159468-204165619	0.300423	2.89382	3.26791	-2.61295	0.00897634	0.0213865	yes
ANKRD37	chr4:186317839-186347139	0.536358	4.98724	3.21697	-3.46272	0.000534738	0.00169477	yes
TMEM151A	chr11:66059372-66064135	0.17473	1.61745	3.21053	-3.6731	0.000239627	0.000821387	yes
ACER2	chr9:19408924-19452500	0.218432	2.01968	3.20887	-5.11029	3.21661e-07	1.8004e-06	yes
LBH	chr2:30454396-30482899	2.6137	24.0212	3.20014	-15.6766	0	0	yes
HIST1H4H	chr6:26285353-26285727	2.02392	18.5881	3.19915	-4.146	3.38328e-05	0.0001375	yes
PITX2	chr4:111538579-111563279	0.767317	7.01509	3.19257	-5.06818	4.01632e-07	2.21279e-06	yes
F11R	chr1:160965000-160991133	0.435598	3.95496	3.18259	-9.15002	0	0	yes
DSC3	chr18:28570051-28622781	0.266422	2.41373	3.17948	-8.02734	8.88178e-16	1.18864e-14	yes
C7orf10	chr7:40174574-40900366	2.06844	18.7059	3.17688	-7.79501	6.43929e-15	8.05988e-14	yes
INPP5D	chr2:233925035-234116549	0.358398	3.12106	3.1224	-5.64713	1.63148e-08	1.08419e-07	yes
AKR1C1	chr10:5005453-5020158	0.693951	6.01278	3.11513	-6.16187	7.18907e-10	5.72118e-09	yes
PODXL	chr7:131185020-131241376	2.25379	19.5184	3.11441	-18.42	0	0	yes
LRRN1	chr3:3841120-3889387	3.25015	28.0691	3.1104	-18.6417	0	0	yes
MARCH3	chr5:126203405-126366440	0.318414	2.74143	3.10595	-7.0111	2.36455e-12	2.40666e-11	yes
GABRA5	chr15:27111865-27194357	0.35939	3.04967	3.08503	-5.73368	9.82743e-09	6.71541e-08	yes
FAM115C	chr7:143318044-143427173	0.384959	3.22624	3.06708	-6.09367	1.1035e-09	8.59901e-09	yes
PMEPA1	chr20:56223447-56286592	1.71344	14.1355	3.04435	-12.3933	0	0	yes
SHROOM3	chr4:77356252-77704405	0.51347	4.22775	3.04154	-13.506	0	0	yes
KCNC4	chr1:110753335-110776674	0.540066	4.43023	3.03617	-6.95781	3.45612e-12	3.4481e-11	yes
DAPK1	chr9:90112755-90323549	0.486738	3.98942	3.03496	-10.0125	0	0	yes
OXTR	chr3:8792094-8811300	4.92076	40.264	3.03254	-22.2766	0	0	yes
VSNL1	chr2:17721806-17837706	0.233483	1.90752	3.03031	-4.15639	3.2332e-05	0.000131816	yes
MYPN	chr10:69865873-69971773	0.369825	3.01757	3.02847	-6.7074	1.98124e-11	1.84793e-10	yes
NSG1	chr4:4387982-4543775	0.417192	3.37792	3.01735	-4.13549	3.54202e-05	0.000143399	yes
C5orf46	chr5:147272270-147286101	6.84735	54.8707	3.00242	-9.67625	0	0	yes
PRPS1	chrX:106871653-106894256	17.3973	139.079	2.99897	-26.8448	0	0	yes
HOXB3	chr17:46626231-46651810	0.388565	3.02133	2.95895	-6.64243	3.08562e-11	2.828e-10	yes
GHR	chr5:42423876-42721980	0.233604	1.81391	2.95697	-5.39295	6.93103e-08	4.21935e-07	yes
ADAMTS5	chr21:28290230-28339439	0.220876	1.70077	2.94488	-8.14552	4.44089e-16	6.07638e-15	yes
SERPINI1	chr3:167453431-167543357	0.825486	6.26197	2.9233	-5.75454	8.68791e-09	5.97545e-08	yes
SERPINE2	chr2:224839764-224904036	85.7334	648.394	2.91894	-31.7527	0	0	yes
NAP1L2	chrX:72432136-72434710	0.278401	2.09829	2.91398	-4.91816	8.73604e-07	4.59077e-06	yes
IGF2	chr11:2150341-2182439	1.31104	9.8682	2.91207	-9.28067	0	0	yes
ADRA2C	chr4:3768295-3770253	0.272715	2.0516	2.91128	-3.5349	0.00040793	0.00132769	yes
KCNN4	chr19:44270684-44285409	0.994463	7.39732	2.89501	-7.99957	1.33227e-15	1.76666e-14	yes
NRG1	chr8:31497267-32622558	6.42908	47.6769	2.89061	-12.5128	0	0	yes
MARCH4	chr2:217122584-217236750	1.61229	11.9543	2.89035	-13.592	0	0	yes
FUCA1	chr1:24171571-24194859	3.45024	25.5302	2.88743	-13.8689	0	0	yes
ELMO1	chr7:36892510-37488895	0.286816	2.11349	2.88143	-6.44714	1.13984e-10	9.86982e-10	yes
EGF	chr4:110834039-110934118	0.159971	1.17717	2.87944	-4.93795	7.89489e-07	4.16985e-06	yes
DUSP10	chr1:221874763-221915516	0.537918	3.87032	2.847	-6.11369	9.73548e-10	7.63248e-09	yes
MAP2	chr2:210288770-210598834	0.418033	2.99416	2.84046	-6.14513	7.98988e-10	6.31516e-09	yes
SPP1	chr4:88896801-88904563	21.9277	155.931	2.83008	-23.7584	0	0	yes
NR4A1	chr12:52416615-52453291	0.767088	5.38136	2.81051	-5.02254	5.09934e-07	2.76872e-06	yes
KCNIP3	chr2:95963071-96051825	0.201105	1.40277	2.80226	-3.51241	0.000444054	0.0014336	yes
FBXO2	chr1:11708417-11723384	5.02834	34.9985	2.79914	-11.5106	0	0	yes
HIST1H1C	chr6:26055967-26056699	5.97479	41.3311	2.79027	-9.4563	0	0	yes
LOC100506394	chr13:114567149-114569805	0.807725	5.57032	2.78583	-6.63848	3.16924e-11	2.89549e-10	yes
ABAT	chr16:8768443-8878432	0.977069	6.5659	2.74846	-11.1592	0	0	yes
WDR63	chr1:85527992-85598821	0.270431	1.8159	2.74735	-5.20778	1.91115e-07	1.10159e-06	yes
NOVA2	chr19:46442770-46476657	0.211697	1.41592	2.74167	-3.05597	0.00224336	0.00621234	yes
CLCA2	chr1:86889768-86922240	1.1712	7.82855	2.74076	-11.3429	0	0	yes
FLT1	chr13:28874482-29069265	1.21665	8.04778	2.72568	-8.24082	2.22045e-16	3.08549e-15	yes
NCAM1	chr11:112831968-113149158	1.26513	8.31468	2.71638	-10.6053	0	0	yes
HAS3	chr16:69139466-69166493	0.345268	2.26431	2.71328	-3.16812	0.00153428	0.00443504	yes
GDNF	chr5:37812778-37839782	0.251841	1.62734	2.69193	-4.57411	4.78252e-06	2.23576e-05	yes
SFRP2	chr4:154701741-154710228	4.63159	29.8263	2.687	-13.6102	0	0	yes
PPFIA4	chr1:203020310-203047864	0.318556	2.05028	2.6862	-6.63952	3.14706e-11	2.87749e-10	yes
PCDHA12	chr5:140165875-140391929	0.751967	4.8152	2.67885	-4.91276	8.98026e-07	4.71058e-06	yes
GAS6	chr13:114518582-114567046	28.4269	181.041	2.67099	-24.5024	0	0	yes
LOC154761	chr7:143509060-143533810	0.457184	2.88077	2.65561	-5.53545	3.10437e-08	1.97804e-07	yes
MMP15	chr16:58059281-58080804	0.477955	2.96521	2.63319	-6.75877	1.39171e-11	1.31285e-10	yes
SLC43A2	chr17:1477695-1532130	1.04392	6.46269	2.63013	-8.24081	2.22045e-16	3.08549e-15	yes
SYT16	chr14:62462540-62568427	0.215434	1.33173	2.62799	-4.39216	1.12231e-05	4.9196e-05	yes
IGFBP5	chr2:217536827-217560272	60.6366	369.452	2.60713	-31.4064	0	0	yes
TNFRSF10C	chr8:22941867-22974950	2.26507	13.5753	2.58336	-8.38994	0	0	yes
LINC00601	chr10:128102437-128110448	0.19711	1.17924	2.58078	-2.29903	0.0215035	0.0458986	yes
TBXAS1	chr7:139478046-139720125	0.247917	1.48205	2.57966	-2.33179	0.0197117	0.0426547	yes
PKP2	chr12:32943679-33049780	1.13616	6.79149	2.57956	-10.3784	0	0	yes
SERPINE1	chr7:100770369-100782547	197.592	1180.28	2.57854	-30.1731	0	0	yes
SLC12A8	chr3:124801479-124931609	2.26123	13.4103	2.56817	-12.0554	0	0	yes
MMP24	chr20:33814538-33864804	3.35553	19.8483	2.5644	-15.8952	0	0	yes
CDKN2A	chr9:21967137-21994490	13.9635	82.1625	2.55682	-11.7787	0	0	yes
GRAMD3	chr5:125695787-125829853	3.84422	22.5412	2.5518	-12.2723	0	0	yes
HIST1H2AE	chr6:26217147-26217711	0.578589	3.38549	2.54875	-2.2887	0.0220971	0.0470272	yes
SCD5	chr4:83550689-83720010	4.36093	25.5132	2.54853	-14.6365	0	0	yes
CSMD2	chr1:33979608-34631443	0.777122	4.53491	2.54486	-14.0754	0	0	yes
C5orf30	chr5:102594441-102614361	2.5058	14.6117	2.54378	-12.1219	0	0	yes
LPCAT2	chr16:55542912-55620582	4.92573	28.5901	2.53711	-19.4638	0	0	yes
ZFYVE28	chr4:2271323-2420370	0.314346	1.81601	2.53035	-3.15459	0.00160726	0.00462527	yes
ADRB2	chr5:148206155-148208197	0.655593	3.77509	2.52564	-5.44015	5.32361e-08	3.28738e-07	yes
GJB2	chr13:20761603-20767114	0.337114	1.94095	2.52546	-4.3445	1.39593e-05	6.04141e-05	yes
PCDH10	chr4:134070469-134112732	1.05983	6.06708	2.51717	-7.25059	4.15001e-13	4.43803e-12	yes
LOC339803	chr2:61368726-61372110	0.230086	1.31189	2.5114	-3.69604	0.000218984	0.000757791	yes
NRK	chrX:105066535-105202602	1.5027	8.53483	2.50581	-15.3345	0	0	yes
ITGB5	chr3:124481794-124606144	31.0601	174.969	2.49396	-27.6352	0	0	yes
RGCC	chr13:42031541-42045013	0.378864	2.13184	2.49235	-2.92453	0.00344978	0.00913461	yes
NMNAT2	chr1:183217371-183387634	0.286783	1.60446	2.48406	-5.45495	4.89858e-08	3.046e-07	yes
CPZ	chr4:8594386-8621488	0.809348	4.52654	2.48358	-4.24311	2.20445e-05	9.24404e-05	yes
PPAPDC1A	chr10:122216465-122806858	2.51534	13.9579	2.47225	-5.43476	5.48701e-08	3.38468e-07	yes
FAM84B	chr8:127564682-127570711	0.556942	3.08674	2.47049	-7.89682	2.88658e-15	3.71319e-14	yes
C12orf68	chr12:48577365-48579709	0.442483	2.44031	2.46337	-4.52498	6.04002e-06	2.77006e-05	yes
SP140	chr2:231090444-231177930	0.246824	1.35254	2.45412	-2.38611	0.0170278	0.03754	yes
ANKRD20A12P	chr1:142697420-142713605	0.792891	4.3391	2.4522	-5.80284	6.51997e-09	4.56005e-08	yes
CX3CL1	chr16:57406413-57418956	0.270948	1.4641	2.43392	-4.31295	1.6109e-05	6.89969e-05	yes
BTBD11	chr12:107712196-108053419	0.261441	1.40823	2.42933	-3.61176	0.000304127	0.00101694	yes
TNFRSF21	chr6:47199267-47277680	16.4568	88.4867	2.42678	-23.8901	0	0	yes
NTNG1	chr1:107682628-108024475	1.43656	7.70211	2.42263	-7.84405	4.44089e-15	5.6376e-14	yes
TMTC1	chr12:29653745-29937692	0.711786	3.80619	2.41883	-10.7718	0	0	yes
EPHA4	chr2:222282746-222437010	0.372485	1.98332	2.41266	-7.15274	8.50653e-13	8.95656e-12	yes
NES	chr1:156638555-156647189	8.09864	42.8997	2.40522	-23.0699	0	0	yes
DBNDD1	chr16:90071278-90085937	0.800837	4.21089	2.39454	-5.46627	4.59609e-08	2.86866e-07	yes
GPR155	chr2:175296299-175351816	1.06624	5.60607	2.39446	-8.88839	0	0	yes
SEMA7A	chr15:74701629-74726299	8.7344	45.7791	2.38991	-14.8636	0	0	yes
NLGN4X	chrX:5808082-6146706	0.290526	1.51863	2.38603	-5.74444	9.22246e-09	6.31317e-08	yes
PTH1R	chr3:46919235-46945289	0.267063	1.39555	2.38558	-2.84872	0.00438957	0.0113309	yes
DNAJC6	chr1:65730376-65881552	0.239675	1.24897	2.38159	-5.05005	4.41686e-07	2.41626e-06	yes
NOV	chr8:120428551-120436678	0.259579	1.34937	2.37805	-3.78148	0.000155901	0.000557276	yes
SLC31A2	chr9:115913237-115926422	1.57123	8.12793	2.37099	-7.22345	5.06928e-13	5.39128e-12	yes
MOK	chr14:102690833-102771537	4.71546	24.3836	2.37044	-7.0032	2.50178e-12	2.53964e-11	yes
IFITM10	chr11:1490684-1785501	0.746812	3.8557	2.36818	-3.02743	0.00246643	0.0067639	yes
MCAM	chr11:119179233-119187840	10.6855	54.8916	2.36092	-20.5293	0	0	yes
GRIA3	chrX:122318095-122624766	2.45234	12.5564	2.35619	-10.1693	0	0	yes
DLK1	chr14:101193201-101201467	0.750243	3.83959	2.35552	-4.52224	6.11898e-06	2.80184e-05	yes
OCIAD2	chr4:48887404-48908815	14.9674	76.5183	2.35398	-12.1316	0	0	yes
PDE1C	chr7:31792631-32338383	2.27883	11.6346	2.35205	-7.99687	1.33227e-15	1.76666e-14	yes
MYO1D	chr17:30819627-31203902	0.502713	2.54516	2.33995	-7.12421	1.04672e-12	1.09514e-11	yes
CDK18	chr1:205473683-205501921	0.23711	1.19982	2.33919	-2.54182	0.0110277	0.0256524	yes
PLXNA4	chr7:131808090-132333447	0.417907	2.0966	2.3268	-6.40102	1.54346e-10	1.31392e-09	yes
ENC1	chr5:73923230-73937249	18.6515	93.4123	2.32432	-22.6777	0	0	yes
ADAMTS1	chr21:28208605-28217728	7.06433	35.3669	2.32377	-19.6125	0	0	yes
SH3RF2	chr5:145316125-145442879	0.974569	4.85946	2.31796	-7.29411	3.00648e-13	3.26021e-12	yes
GLA	chrX:100645877-100669128	5.67883	28.2875	2.3165	-5.40146	6.61014e-08	4.03671e-07	yes
TTC3P1	chrX:74960372-74962914	0.667938	3.32352	2.31493	-5.85762	4.69553e-09	3.3631e-08	yes
CHST2	chr3:142838617-142842856	1.70517	8.44812	2.30872	-10.1492	0	0	yes
MFSD1	chr3:158519714-158547508	27.6067	136.354	2.30426	-22.4979	0	0	yes
HIST1H2AC	chr6:26124372-26124918	15.6639	76.6649	2.29112	-9.32911	0	0	yes
SLC2A12	chr6:134308718-134373789	0.593091	2.88655	2.28302	-7.70453	1.31006e-14	1.59839e-13	yes
RASD1	chr17:17397752-17399709	0.269827	1.2911	2.2585	-2.34301	0.019129	0.0415721	yes
GCNT2	chr6:10521567-10629601	0.481695	2.30374	2.25778	-4.80211	1.57e-06	7.96025e-06	yes
KIAA1161	chr9:34368906-34376894	0.737468	3.51962	2.25477	-6.95863	3.43592e-12	3.43089e-11	yes
FGF11	chr17:7342688-7348251	1.62329	7.72974	2.2515	-8.33981	0	0	yes
PCOLCE2	chr3:142536701-142608045	0.932369	4.42237	2.24585	-5.60226	2.11576e-08	1.38149e-07	yes
MAPK8IP2	chr22:51039130-51049979	1.15967	5.50006	2.24574	-7.32185	2.44471e-13	2.66598e-12	yes
RASSF7	chr11:560970-564025	2.69235	12.7087	2.23888	-6.26684	3.68452e-10	3.01067e-09	yes
SMIM3	chr5:150157507-150176298	4.99168	23.5294	2.23687	-12.6158	0	0	yes
HIST1H2BD	chr6:26158348-26171576	4.54085	21.362	2.23401	-6.12102	9.29773e-10	7.3041e-09	yes
GALNT14	chr2:31133330-31361592	0.290578	1.36661	2.2336	-3.68886	0.000225257	0.000777181	yes
APCDD1L-AS1	chr20:57090434-57194948	0.282631	1.32498	2.22898	-3.23551	0.00121426	0.003575	yes
ADAM19	chr5:156904311-157002783	16.1171	75.1001	2.22022	-24.6077	0	0	yes
TMEM2	chr9:74298281-74383800	4.51643	21.002	2.21728	-18.0102	0	0	yes
SGK1	chr6:134490383-134639196	12.2816	56.8018	2.20944	-17.5048	0	0	yes
CSRP2	chr12:77252495-77272799	11.0109	50.9206	2.20932	-11.1616	0	0	yes
TTC18	chr10:75007124-75118617	0.323041	1.49392	2.20931	-3.54598	0.00039116	0.00127813	yes
SLC6A6	chr3:14444105-14583588	4.73683	21.8399	2.20497	-15.757	0	0	yes
HIST2H2BE	chr1:149856009-149858232	4.29028	19.7545	2.20304	-10.8184	0	0	yes
PCDH1	chr5:141232672-141257944	0.858	3.93058	2.19569	-5.71747	1.08122e-08	7.33457e-08	yes
CREG1	chr1:167510250-167523056	3.85934	17.5659	2.18635	-10.2118	0	0	yes
HIST1H2BK	chr6:27106071-27114637	29.7231	134.448	2.17739	-15.0676	0	0	yes
TIMP3	chr22:32908539-33454377	15.1439	67.9568	2.16588	-22.9118	0	0	yes
ELFN1	chr7:1748797-1787590	0.67956	3.04009	2.16144	-5.91064	3.40791e-09	2.48379e-08	yes
CCND1	chr11:69455872-69469242	70.2777	314.33	2.16114	-26.1117	0	0	yes
SERTAD4-AS1	chr1:210404803-210416440	1.29748	5.77241	2.15346	-3.32097	0.000897049	0.00271832	yes
EFEMP1	chr2:56093096-56151298	38.2662	170.083	2.1521	-20.5729	0	0	yes
C10orf10	chr10:45455218-45490172	2.44437	10.8138	2.14534	-7.70723	1.28786e-14	1.57461e-13	yes
MFGE8	chr15:89441913-89456663	42.9131	189.238	2.14071	-20.8596	0	0	yes
DKK1	chr10:54074040-54077417	3.73299	16.3296	2.12908	-9.17724	0	0	yes
QPCTL	chr19:46195740-46207248	3.45989	15.0539	2.12134	-9.54102	0	0	yes
CCDC68	chr18:52568739-52626739	0.78868	3.39605	2.10634	-5.00512	5.5827e-07	3.00725e-06	yes
RAB26	chr16:2198650-2204141	0.60763	2.61384	2.10491	-3.74444	0.000180798	0.0006386	yes
GFOD1	chr6:13363586-13487869	0.289152	1.23955	2.09992	-2.76362	0.00571641	0.0143411	yes
PRADC1	chr2:73455133-73460356	4.76023	20.3238	2.09406	-7.99413	1.33227e-15	1.76666e-14	yes
LOC645638	chr17:58160926-58165828	3.61145	15.399	2.09219	-5.0239	5.06327e-07	2.75172e-06	yes
MFI2	chr3:196728611-196756687	0.953414	4.06283	2.09131	-4.34059	1.42101e-05	6.13849e-05	yes
APLP1	chr19:36359400-36370699	12.3242	52.4926	2.09062	-12.8045	0	0	yes
ULBP2	chr6:150263135-150270368	2.98167	12.6982	2.09043	-7.44678	9.57012e-14	1.08972e-12	yes
PFKFB4	chr3:48555116-48594227	1.65316	6.93859	2.06942	-8.68349	0	0	yes
NNMT	chr11:114166534-114183238	12.888	53.7898	2.06131	-14.1638	0	0	yes
SLIT3	chr5:168088737-168728133	2.90897	12.0556	2.05112	-16.3815	0	0	yes
MGAT5	chr2:135011829-135212192	5.92189	24.5322	2.05055	-19.3852	0	0	yes
STC1	chr8:23699433-23712320	7.53531	31.1427	2.04715	-16.4158	0	0	yes
NRCAM	chr7:107788070-108096841	0.350246	1.44684	2.04647	-4.35904	1.30634e-05	5.68123e-05	yes
CDCP1	chr3:45123768-45187914	4.96019	20.435	2.04258	-15.9062	0	0	yes
MT1X	chr16:56716381-56718108	4.15559	17.0903	2.04006	-3.63327	0.000279848	0.000943642	yes
DLX5	chr7:96649701-96654143	0.537819	2.19952	2.032	-3.05725	0.00223381	0.00619031	yes
MPP2	chr17:41952726-41985113	0.880525	3.59824	2.03086	-7.09305	1.31184e-12	1.35904e-11	yes
CYB5R1	chr1:202931000-202936404	12.9194	52.7823	2.03052	-14.3616	0	0	yes
PCDHAC2	chr5:140165875-140391929	0.403464	1.64295	2.02578	-2.70519	0.00682661	0.0168208	yes
SLC2A1	chr1:43391045-43449029	28.4563	115.745	2.02413	-22.0453	0	0	yes
RBM24	chr6:17281808-17294099	1.58669	6.40051	2.01217	-6.60647	3.93596e-11	3.5651e-10	yes
MDGA1	chr6:37600283-37665766	0.739414	2.94536	1.99399	-8.68592	0	0	yes
SPOCK1	chr5:136310986-136835018	11.3927	45.2618	1.99019	-19.1999	0	0	yes
DKK3	chr11:11984542-12030917	143.973	565.984	1.97496	-23.2506	0	0	yes
ANO4	chr12:101188373-101522419	0.466733	1.82832	1.96985	-5.11654	3.11193e-07	1.74602e-06	yes
TMC7	chr16:18995255-19075262	0.318311	1.23977	1.96156	-4.19503	2.72839e-05	0.000112901	yes
NOG	chr17:54671059-54672951	3.83114	14.8511	1.95472	-8.13206	4.44089e-16	6.07638e-15	yes
RCAN1	chr21:35888783-35987382	26.5845	102.926	1.95295	-18.771	0	0	yes
C17orf96	chr17:36827958-36831187	0.905062	3.49983	1.95119	-5.65244	1.58184e-08	1.05362e-07	yes
PIK3IP1	chr22:31677578-31688520	3.55556	13.7307	1.94925	-9.27353	0	0	yes
NDRG1	chr8:134249413-134309547	15.2921	58.9345	1.94633	-17.3335	0	0	yes
SLC46A3	chr13:29274217-29293150	0.698075	2.68993	1.94611	-4.92173	8.57834e-07	4.51404e-06	yes
TUBB2A	chr6:3153901-3157783	14.7305	56.7252	1.94519	-13.931	0	0	yes
WFS1	chr4:6271576-6304992	7.6179	29.2595	1.94144	-10.9719	0	0	yes
WNT5B	chr12:1726221-1756378	9.09624	34.8465	1.93767	-12.9584	0	0	yes
NOMO3	chr16:16326388-16388668	0.810552	3.0912	1.93119	-6.57717	4.79472e-11	4.31265e-10	yes
F3	chr1:94994731-95007413	18.6361	70.8672	1.92702	-16.6451	0	0	yes
GALNT5	chr2:158114339-158167913	12.1697	46.1436	1.92283	-17.0836	0	0	yes
TMEM38A	chr19:16771937-16799816	0.617668	2.33057	1.91578	-3.45723	0.000545762	0.00172453	yes
SH3D21	chr1:36771993-36786948	1.29237	4.86297	1.91182	-6.02058	1.73793e-09	1.31798e-08	yes
SLC5A3	chr21:35445822-35515334	3.59693	13.467	1.90459	-15.404	0	0	yes
IQCJ-SCHIP1	chr3:158787040-159615155	2.50859	9.3887	1.90405	-5.36596	8.05199e-08	4.87362e-07	yes
LDHA	chr11:18415935-18429765	191.821	710.751	1.88958	-22.6341	0	0	yes
SOX9	chr17:70117160-70122560	5.00898	18.4898	1.88414	-12.1988	0	0	yes
CDKN2B	chr9:21994789-22121093	5.75687	21.2153	1.88175	-11.9641	0	0	yes
KRT7	chr12:52626953-52642709	1.36148	5.01396	1.88077	-5.00744	5.51593e-07	2.97266e-06	yes
PRKCH	chr14:61788514-62017698	0.465407	1.7116	1.87878	-4.50047	6.78018e-06	3.07667e-05	yes
ARHGAP22	chr10:49654067-49864310	1.54617	5.68491	1.87844	-5.72372	1.04214e-08	7.09208e-08	yes
ITGB3	chr17:45331207-45390077	4.78384	17.5277	1.8734	-13.9692	0	0	yes
EDEM2	chr20:33703159-33735161	8.94576	32.7279	1.87124	-10.5214	0	0	yes
PTPRU	chr1:29563027-29653325	2.8618	10.4536	1.86901	-8.59661	0	0	yes
SPRY4	chr5:141689991-141704620	2.84943	10.4076	1.86889	-9.21954	0	0	yes
BPGM	chr7:134331530-134364567	7.46171	27.2208	1.86713	-10.8561	0	0	yes
C15orf52	chr15:40623652-40633168	3.9657	14.4608	1.8665	-13.393	0	0	yes
EZR	chr6:159186772-159240456	28.108	101.998	1.85948	-19.148	0	0	yes
CA12	chr15:63615729-63674075	5.21345	18.8826	1.85675	-12.0742	0	0	yes
IZUMO4	chr19:2096867-2099583	0.942692	3.40554	1.85303	-2.69581	0.00702181	0.0172468	yes
FLJ43663	chr7:130628918-130793562	1.00359	3.62368	1.85229	-5.47363	4.40922e-08	2.75499e-07	yes
CORO2A	chr9:100883256-100954956	0.797531	2.87726	1.85108	-6.93848	3.9635e-12	3.93064e-11	yes
PTPRB	chr12:70910631-71031220	0.770125	2.76627	1.84478	-8.87944	0	0	yes
ANKRD34A	chr1:145470507-145475647	0.465177	1.66422	1.839	-4.16549	3.10685e-05	0.000127291	yes
C9orf3	chr9:97488950-97849500	2.43582	8.71141	1.8385	-6.23931	4.39513e-10	3.56197e-09	yes
APCDD1L	chr20:57034425-57089949	6.05464	21.3185	1.81599	-11.5122	0	0	yes
SCN1B	chr19:35521591-35531353	1.92301	6.76065	1.8138	-4.01869	5.85218e-05	0.000227556	yes
MRAS	chr3:138066489-138124377	4.57764	16.0502	1.80991	-10.394	0	0	yes
SDF2L1	chr22:21996541-21998588	5.01771	17.5797	1.80881	-5.66931	1.43373e-08	9.61595e-08	yes
SLC9A7	chrX:46458685-46618607	2.62655	9.19299	1.80736	-13.8454	0	0	yes
COX17	chr3:119388371-119396243	15.672	54.7025	1.80341	-6.43878	1.20435e-10	1.0391e-09	yes
PLCB4	chr20:9049700-9461462	2.22604	7.74099	1.79804	-7.90515	2.66454e-15	3.439e-14	yes
ARHGDIG	chr16:330605-333003	0.665977	2.31512	1.79754	-2.40119	0.0163418	0.0362411	yes
TNFRSF10D	chr8:22993100-23021543	66.464	230.321	1.793	-21.4654	0	0	yes
CNIH2	chr11:66045671-66051685	2.19428	7.54983	1.7827	-3.78609	0.000153039	0.000548398	yes
GDPD5	chr11:75145684-75236599	0.688079	2.35863	1.7773	-4.59886	4.24799e-06	2.00364e-05	yes
2014-09-05	chr22:19701986-19712297	1.21342	4.15358	1.77528	-3.7566	0.000172239	0.000610785	yes
DGCR6	chr22:18893735-18899601	1.10946	3.79225	1.7732	-3.52043	0.000430852	0.00139536	yes
KDELR3	chr22:38864082-38902345	30.2196	103.23	1.7723	-7.08205	1.42042e-12	1.46369e-11	yes
SIPA1L1	chr14:71996041-72206120	4.544	15.4786	1.76824	-14.0568	0	0	yes
CHST7	chrX:46433191-46457838	1.99236	6.77328	1.76538	-5.91361	3.3469e-09	2.44239e-08	yes
LRRC3	chr21:45875392-45878739	1.32296	4.49579	1.7648	-5.42526	5.78704e-08	3.56218e-07	yes
TMEM66	chr8:29920257-30108213	51.3047	174.221	1.76375	-17.0845	0	0	yes
P4HA2	chr5:131528303-131563556	55.0509	186.498	1.76032	-17.0863	0	0	yes
SMTN	chr22:31477281-31500610	5.0549	17.0821	1.75673	-9.62755	0	0	yes
SYTL3	chr6:159071045-159185908	0.826162	2.78809	1.75478	-3.30696	0.000943137	0.00284239	yes
AMPD3	chr11:10471867-10529126	0.938354	3.16522	1.7541	-5.55184	2.82683e-08	1.81214e-07	yes
MBOAT7	chr19:54677105-54693733	30.996	104.379	1.75168	-16.0272	0	0	yes
RAPH1	chr2:204298538-204400058	5.82614	19.5739	1.74832	-13.463	0	0	yes
CGREF1	chr2:27309610-27341995	0.406612	1.36508	1.74726	-2.68047	0.00735191	0.0179664	yes
CD9	chr12:6309481-6347437	13.2878	44.4006	1.74048	-10.5886	0	0	yes
CRLF1	chr19:18704034-18717660	1.04242	3.48104	1.73958	-3.93209	8.42106e-05	0.000317651	yes
CORO6	chr17:27920526-27948441	0.661699	2.20818	1.73861	-3.55415	0.000379204	0.00124361	yes
ATP13A2	chr1:17312452-17338423	5.78577	19.2937	1.73755	-9.03129	0	0	yes
POLR2L	chr11:839720-842529	66.0621	218.942	1.72865	-15.7434	0	0	yes
TAF13	chr1:109606997-109618624	20.5971	68.1899	1.72711	-8.78935	0	0	yes
RCN3	chr19:50030874-50046890	8.33602	27.5381	1.724	-10.0263	0	0	yes
SLITRK6	chr13:86366921-86373483	0.954522	3.15031	1.72264	-6.10969	9.98235e-10	7.8102e-09	yes
KRT18	chr12:53290970-53346685	87.2844	287.436	1.71944	-14.9392	0	0	yes
SLC16A3	chr17:80186281-80197375	42.5318	140.013	1.71895	-17.1252	0	0	yes
TPST2	chr22:26921713-26986089	6.86266	22.5558	1.71666	-9.33594	0	0	yes
PIK3R3	chr1:46505811-46598708	5.02274	16.4849	1.7146	-13.2503	0	0	yes
FAM45A	chr10:120863610-120897376	3.89708	12.7736	1.7127	-5.80848	6.30432e-09	4.41988e-08	yes
YPEL2	chr17:57409052-57479095	1.96267	6.42527	1.71094	-8.91411	0	0	yes
DCBLD2	chr3:98514813-98620533	46.2134	151.223	1.71029	-20.6374	0	0	yes
OSTF1	chr9:77703397-77762114	6.67431	21.7824	1.70647	-8.18781	2.22045e-16	3.08549e-15	yes
CYB561	chr17:61509664-61523722	0.889731	2.89588	1.70256	-3.21929	0.00128508	0.0037701	yes
SYNM	chr15:99645285-99675800	0.989302	3.21263	1.69927	-6.22851	4.70896e-10	3.81284e-09	yes
MAP1A	chr15:43663312-43910998	18.9428	61.4877	1.69865	-16.352	0	0	yes
TGFBR2	chr3:30647993-30735633	42.9848	139.364	1.69696	-20.3718	0	0	yes
PERP	chr6:138409641-138428660	13.2396	42.7856	1.69227	-15.9984	0	0	yes
DHCR24	chr1:55315299-55352921	11.6446	37.6117	1.69152	-15.796	0	0	yes
LIMK2	chr22:31608249-31676066	6.78173	21.9032	1.69141	-10.2643	0	0	yes
CCND3	chr6:41902670-42016610	14.097	45.4902	1.69017	-10.7853	0	0	yes
DSP	chr6:7541869-7586946	10.1101	32.5142	1.68527	-16.3303	0	0	yes
MCOLN1	chr19:7587495-7598895	4.23957	13.6222	1.68397	-7.76171	8.43769e-15	1.04597e-13	yes
WDR66	chr12:122356462-122441832	0.374093	1.20035	1.68199	-2.71805	0.0065667	0.0162425	yes
NIPAL3	chr1:24742244-24799473	9.27225	29.7419	1.68151	-15.7966	0	0	yes
GPER	chr7:1036622-1177893	1.11254	3.56589	1.68041	-3.68064	0.000232649	0.000800304	yes
DUSP1	chr5:172195092-172198203	25.6342	82.0074	1.67768	-15.1017	0	0	yes
PLCE1	chr10:95753745-96088148	0.44364	1.41909	1.67751	-3.79857	0.000145533	0.000524091	yes
MITF	chr3:69788585-70017488	0.747302	2.38683	1.67533	-3.67502	0.000237833	0.000815718	yes
SESN3	chr11:94898676-94965705	5.54426	17.7046	1.67506	-15.6698	0	0	yes
PGBD3	chr10:50664490-50747147	1.02101	3.25926	1.67454	-4.09892	4.15086e-05	0.00016584	yes
GATA3	chr10:8096666-8117164	1.49637	4.76671	1.67153	-5.4473	5.1141e-08	3.16474e-07	yes
SLC17A5	chr6:74303101-74363737	5.58763	17.7641	1.66866	-10.8976	0	0	yes
LARGE	chr22:33669061-34316416	2.58542	8.21446	1.66777	-8.10285	4.44089e-16	6.07638e-15	yes
FOS	chr14:75745480-75748937	25.8441	82.091	1.66739	-15.5381	0	0	yes
CALD1	chr7:134464163-134655480	92.3325	292.141	1.66176	-18.9878	0	0	yes
GM2A	chr5:150632612-150649953	6.24896	19.7595	1.66086	-11.2509	0	0	yes
EFCAB4A	chr11:827584-831991	0.404335	1.27728	1.65945	-2.41851	0.0155844	0.0348076	yes
LGMN	chr14:93170151-93215047	12.9623	40.9361	1.65905	-12.4227	0	0	yes
DRP2	chrX:100474932-100519485	1.92125	6.0523	1.65544	-9.96246	0	0	yes
GRIN3B	chr19:1000436-1021141	0.557299	1.75377	1.65393	-2.31524	0.0206001	0.0442553	yes
PLA2G15	chr16:68279246-68294961	7.46764	23.296	1.64136	-11.0547	0	0	yes
SNRPA1	chr15:101821714-101835460	6.49128	20.2489	1.64127	-7.06658	1.58806e-12	1.63209e-11	yes
DUSP23	chr1:159750758-159752333	5.13342	15.9866	1.63887	-4.56561	4.98045e-06	2.32174e-05	yes
CTSZ	chr20:57570241-57582309	12.2944	38.2851	1.63878	-10.4993	0	0	yes
FLJ38109	chr5:153570294-153825382	1.82461	5.6733	1.6366	-3.41988	0.000626479	0.00195037	yes
CDH10	chr5:24487208-24645085	2.85696	8.86351	1.6334	-8.56533	0	0	yes
SELPLG	chr12:109015679-109027670	1.60714	4.97569	1.6304	-5.65738	1.53705e-08	1.02556e-07	yes
NR4A2	chr2:157180943-157189287	0.60757	1.87878	1.62867	-4.16041	3.17683e-05	0.000129752	yes
ATP6V0E1	chr5:172410762-172461900	100.693	311.094	1.62738	-16.4809	0	0	yes
TM4SF1	chr3:149086804-149095568	13.3405	40.9983	1.61975	-11.1176	0	0	yes
PKP3	chr11:394216-404908	0.466563	1.43381	1.61971	-3.1571	0.00159347	0.00458898	yes
FAM212B	chr1:112264685-112310199	1.09285	3.33989	1.61171	-6.03189	1.62049e-09	1.23215e-08	yes
PFKFB3	chr10:6186842-6277507	6.93594	21.1962	1.61164	-9.98798	0	0	yes
RSPH3	chr6:159398265-159421198	2.02076	6.17522	1.61159	-5.84004	5.21889e-09	3.70593e-08	yes
SLC22A15	chr1:116519118-116612675	0.941714	2.87754	1.61148	-5.76642	8.09736e-09	5.59248e-08	yes
FLRT3	chr20:13976145-16033841	1.70897	5.19687	1.60452	-5.76508	8.16203e-09	5.6271e-08	yes
PLIN3	chr19:4838345-4867780	44.0107	133.797	1.60412	-16.5905	0	0	yes
AP1S1	chr7:100797685-100804557	33.4964	101.692	1.60213	-13.7471	0	0	yes
BCAR3	chr1:94027342-94312706	8.29558	25.1809	1.60191	-11.3874	0	0	yes
ZFP36	chr19:39897486-39900052	9.3633	28.4112	1.60137	-9.34873	0	0	yes
ATP6AP1	chrX:153656977-153664862	52.1491	158.231	1.60132	-17.2236	0	0	yes
ADTRP	chr6:11713887-11779280	0.613318	1.85984	1.60047	-2.58846	0.00964052	0.0228051	yes
BSCL2	chr11:62457733-62494857	4.40802	13.321	1.5955	-3.03711	0.00238859	0.00656903	yes
CTPS1	chr1:41445006-41478235	9.16487	27.6905	1.5952	-12.5954	0	0	yes
TLR4	chr9:120466452-120479769	3.50961	10.5978	1.59438	-8.42497	0	0	yes
BAIAP2L1	chr7:97910978-98030427	2.2683	6.8474	1.59395	-6.11257	9.80382e-10	7.68087e-09	yes
TBC1D4	chr13:75858808-76056250	2.59586	7.81768	1.59053	-10.0678	0	0	yes
PROSER2	chr10:11865396-11936709	0.474244	1.42289	1.58512	-3.34399	0.000825825	0.00251168	yes
MPC2	chr1:167885912-168045083	5.93382	17.7924	1.58423	-7.0605	1.65912e-12	1.70361e-11	yes
TCTA	chr3:49449638-49453909	7.8873	23.6431	1.58382	-9.8145	0	0	yes
RGS3	chr9:116207008-116360023	13.1061	39.2755	1.5834	-9.02438	0	0	yes
NF2	chr22:29999544-30094589	5.67314	16.9678	1.58058	-8.96698	0	0	yes
AP1S3	chr2:224620046-224702319	0.63313	1.88581	1.57461	-4.30229	1.6904e-05	7.23221e-05	yes
IGFBP7	chr4:57845108-58071465	918.7	2735.72	1.57425	-17.1673	0	0	yes
MYO1E	chr15:59428167-59665071	6.36964	18.9617	1.5738	-13.0193	0	0	yes
KIAA0754	chr1:39547088-39952810	3.5707	10.6268	1.57343	-4.52792	5.95672e-06	2.73509e-05	yes
DNAJB4	chr1:78470635-78482995	15.7749	46.8747	1.57118	-12.851	0	0	yes
HIVEP3	chr1:41972035-42501596	1.05497	3.13398	1.57079	-3.6486	0.000263672	0.000896392	yes
CNIH3	chr1:224804178-224928249	3.86797	11.4853	1.57014	-7.53244	4.9738e-14	5.8001e-13	yes
BLCAP	chr20:36145818-36156333	22.6175	67.1337	1.5696	-13.1638	0	0	yes
DNASE1L1	chrX:153626570-153650063	8.60614	25.5331	1.56893	-3.52105	0.000429842	0.00139276	yes
TOM1L2	chr17:17746821-17875784	6.86599	20.365	1.56855	-13.3701	0	0	yes
GALNT15	chr3:16216183-16271253	0.611836	1.81472	1.56853	-4.76456	1.89269e-06	9.46184e-06	yes
IFI30	chr19:18284578-18288927	1.49102	4.41937	1.56755	-3.28799	0.00100907	0.0030168	yes
ENDOD1	chr11:94822973-94865815	10.2686	30.4316	1.56733	-14.4218	0	0	yes
PGK1	chrX:77359665-77382324	94.0407	277.858	1.56299	-18.6523	0	0	yes
APBA1	chr9:72042448-72287275	1.46061	4.30573	1.55969	-7.81892	5.32907e-15	6.7137e-14	yes
PPME1	chr11:73882107-73965748	12.4774	36.6802	1.55568	-12.5696	0	0	yes
HEXB	chr5:73980968-74072737	44.3579	130.159	1.55301	-13.0935	0	0	yes
SRPX2	chrX:99899162-99926296	18.9782	55.6423	1.55184	-13.7	0	0	yes
TOR1B	chr9:132565431-132573560	7.53565	22.069	1.55021	-10.5801	0	0	yes
IFFO2	chr1:19230773-19282826	3.02446	8.83921	1.54724	-9.88941	0	0	yes
DTX4	chr11:58939811-58980494	0.700911	2.04623	1.54566	-5.33987	9.30108e-08	5.58883e-07	yes
NUAK1	chr12:106457124-106533811	6.44866	18.8059	1.54411	-13.6347	0	0	yes
SBDSP1	chr7:72299951-72307978	10.4629	30.4827	1.54271	-7.08826	1.35802e-12	1.40064e-11	yes
PINK1	chr1:20959947-20978004	15.3728	44.775	1.54232	-13.1049	0	0	yes
ROR1	chr1:64239689-64647179	1.58808	4.62214	1.54128	-4.65867	3.18255e-06	1.53224e-05	yes
PPIC	chr5:122359077-122372425	14.3088	41.5732	1.53875	-9.45801	0	0	yes
NEDD9	chr6:11183530-11382581	3.22047	9.35653	1.5387	-7.801	6.21725e-15	7.80722e-14	yes
DMD	chrX:31137344-33357726	1.19915	3.48387	1.53867	-3.52787	0.000418921	0.00136003	yes
FBXL2	chr3:33318933-33428757	4.65492	13.4989	1.53601	-9.04897	0	0	yes
COBLL1	chr2:165541257-165697928	1.14448	3.31801	1.53562	-6.24091	4.35031e-10	3.52984e-09	yes
CCDC167	chr6:37450696-37467700	9.03292	26.0846	1.52993	-5.48727	4.08185e-08	2.55871e-07	yes
BCL2L1	chr20:30252260-30310656	16.667	48.0055	1.5262	-11.464	0	0	yes
TMEM255B	chr13:114462215-114514899	1.44312	4.15484	1.5256	-3.00431	0.00266181	0.00724998	yes
TMEM30A	chr6:75962637-75994632	42.1669	120.742	1.51775	-17.6767	0	0	yes
SGK223	chr8:8175257-8239257	8.35431	23.9166	1.51742	-12.5579	0	0	yes
TMED7-TICAM2	chr5:114914338-114961876	1.97057	5.63815	1.51661	-4.08065	4.49099e-05	0.000178192	yes
ID3	chr1:23884420-23886285	22.8911	65.4866	1.51641	-10.6447	0	0	yes
PRDX1	chr1:45965855-45988562	192.403	548.51	1.51139	-17.3126	0	0	yes
PCYOX1	chr2:70485230-70508317	22.9409	65.2897	1.50893	-16.8697	0	0	yes
ANGPT1	chr8:108261709-108510254	3.02	8.59019	1.50814	-6.66914	2.57312e-11	2.3714e-10	yes
HK1	chr10:71029755-71161637	19.7435	56.0719	1.5059	-15.2914	0	0	yes
DNAJB1	chr19:14625581-14629201	24.5851	69.8199	1.50586	-14.059	0	0	yes
SYTL4	chrX:99929488-99987135	2.33747	6.62944	1.50394	-6.83618	8.13327e-12	7.84458e-11	yes
MAP6D1	chr3:183533663-183543393	0.980511	2.78003	1.50349	-3.6518	0.000260406	0.000886067	yes
ATG4A	chrX:107334898-107397901	2.70432	7.66609	1.50322	-6.32182	2.58493e-10	2.15003e-09	yes
P4HA1	chr10:74766979-74856732	60.139	170.317	1.50185	-15.2052	0	0	yes
CD151	chr11:832951-838835	148.615	420.729	1.50131	-15.1222	0	0	yes
PVR	chr19:45147097-45169428	30.8654	87.3446	1.50073	-11.1145	0	0	yes
PYCRL	chr8:144686082-144691784	2.32437	6.57501	1.50015	-5.96617	2.42893e-09	1.80197e-08	yes
THY1	chr11:119252487-119369944	30.7997	86.9904	1.49794	-15.0467	0	0	yes
LRRC45	chr17:79981279-79989027	1.50921	4.26229	1.49783	-4.88414	1.03879e-06	5.40013e-06	yes
TNFAIP1	chr17:26662547-26684603	10.8585	30.5911	1.49428	-10.2456	0	0	yes
FLJ22447	chr14:62037257-62121431	0.773492	2.17694	1.49284	-2.65066	0.00803354	0.0194154	yes
FOSB	chr19:45971252-45978437	5.75758	16.1948	1.49199	-8.70794	0	0	yes
PIM2	chrX:48770458-48776413	1.80334	5.06183	1.48899	-4.82658	1.38901e-06	7.09673e-06	yes
C14orf37	chr14:58470807-58618847	4.6092	12.9342	1.4886	-9.24936	0	0	yes
PKM	chr15:72491369-72523727	442.53	1239.29	1.48566	-16.5928	0	0	yes
HAPLN1	chr5:82934016-83016896	14.027	39.2719	1.48529	-14.5903	0	0	yes
CADM1	chr11:115044344-115375241	8.37155	23.4256	1.48452	-12.2733	0	0	yes
CALU	chr7:128379345-128415844	125.261	349.914	1.48207	-17.2318	0	0	yes
LRPAP1	chr4:3505323-3534224	9.31496	25.9971	1.48073	-15.7353	0	0	yes
STS	chrX:7137471-7272682	1.4551	4.0455	1.4752	-7.31549	2.56462e-13	2.79148e-12	yes
EPHX1	chr1:225997796-226070420	12.3969	34.3514	1.47039	-9.00495	0	0	yes
ADAMTSL5	chr19:1505016-1513188	1.2112	3.34872	1.46718	-4.39987	1.08314e-05	4.7605e-05	yes
FDPS	chr1:155278538-155300909	25.448	70.3206	1.46639	-9.25128	0	0	yes
MAP6	chr11:75297962-75379479	1.83689	5.07329	1.46566	-4.51131	6.44288e-06	2.93624e-05	yes
RAB3B	chr1:52373627-52456436	7.83772	21.6135	1.46343	-15.9855	0	0	yes
RECK	chr9:36036909-36124452	6.4307	17.7308	1.46321	-11.1905	0	0	yes
MAP2K3	chr17:21187967-21218551	8.39697	23.1432	1.46265	-7.53024	5.06262e-14	5.89183e-13	yes
RAB40B	chr17:80614942-80656598	4.39694	12.1093	1.46154	-6.221	4.93983e-10	3.98311e-09	yes
GBE1	chr3:81538849-81810950	18.0594	49.5331	1.45564	-13.7186	0	0	yes
G0S2	chr1:209848669-209849735	2.00382	5.4957	1.45555	-3.25004	0.00115391	0.00341202	yes
HSPA12A	chr10:118430702-118502085	0.462975	1.26963	1.45541	-4.19773	2.696e-05	0.00011168	yes
CD59	chr11:33724555-33758025	57.4696	157.459	1.45411	-16.3915	0	0	yes
TM2D2	chr8:38846326-38854041	10.1841	27.884	1.45312	-9.05897	0	0	yes
SLC26A2	chr5:149340299-149366963	4.4283	12.1127	1.45169	-12.0999	0	0	yes
POLH	chr6:43543877-43596936	4.62451	12.6437	1.45104	-9.62247	0	0	yes
AKAP2	chr9:112403067-112934791	21.213	57.9928	1.45093	-13.8412	0	0	yes
FAM3C	chr7:120988904-121036422	17.6412	48.2224	1.45076	-12.6926	0	0	yes
PPP2R5B	chr11:64692142-64703360	5.76668	15.7554	1.45003	-8.66816	0	0	yes
CPEB1	chr15:83211950-83378635	1.33398	3.64237	1.44914	-3.56326	0.000366282	0.00120343	yes
ATP10D	chr4:47487409-47595503	8.06937	22.0228	1.44847	-13.6757	0	0	yes
PLA2R1	chr2:160797259-160919126	3.71018	10.1208	1.44776	-7.27992	3.33955e-13	3.60454e-12	yes
HEG1	chr3:124684553-124774802	24.8387	67.7522	1.44768	-17.2938	0	0	yes
WNT5A	chr3:55499742-55521670	26.6905	72.6494	1.44462	-14.1391	0	0	yes
LOC729013	chr11:10879763-10900823	2.88353	7.84273	1.44352	-4.18604	2.83869e-05	0.000117048	yes
LFNG	chr7:2552162-2568810	1.93397	5.25834	1.44305	-3.21199	0.00131817	0.0038555	yes
CNN3	chr1:95362506-95392735	68.393	185.887	1.4425	-16.2932	0	0	yes
CD44	chr11:35160416-35253949	71.3145	193.49	1.43999	-17.1423	0	0	yes
EIF2AK4	chr15:40226346-40327797	17.6293	47.8274	1.43986	-15.6497	0	0	yes
TCTN3	chr10:97423152-97453900	12.9244	35.0174	1.43797	-11.9427	0	0	yes
BTD	chr3:15643254-15687325	6.39341	17.3053	1.43655	-8.18925	2.22045e-16	3.08549e-15	yes
PGAM1	chr10:99186026-99193198	162.499	439.547	1.43559	-17.2329	0	0	yes
GLS	chr2:191745546-191830270	26.3379	71.1177	1.43307	-12.9778	0	0	yes
SCFD2	chr4:53739150-54232242	2.60516	7.02753	1.43165	-6.7181	1.84106e-11	1.72134e-10	yes
RPL23AP7	chr2:114368815-114384715	7.94792	21.4286	1.43089	-4.25934	2.05032e-05	8.64456e-05	yes
HSD11B1L	chr19:5678432-5688534	3.0422	8.19652	1.4299	-3.38964	0.000699848	0.0021568	yes
SMYD3	chr1:245912641-246670644	10.4619	28.1847	1.42977	-7.78779	6.88338e-15	8.58795e-14	yes
ACAT2	chr6:160181290-160210735	6.37749	17.1791	1.4296	-4.5262	6.00543e-06	2.75528e-05	yes
KRT80	chr12:52562779-52585784	0.740176	1.99375	1.42955	-2.93272	0.00336006	0.00893168	yes
KCNMB4	chr12:70760061-70828072	0.585383	1.5767	1.42946	-4.04248	5.28893e-05	0.000207533	yes
FANK1	chr10:127585107-127698161	0.67221	1.80694	1.42657	-2.40217	0.0162979	0.0361854	yes
PDLIM1	chr10:96997324-97050905	18.748	50.3867	1.4263	-10.7873	0	0	yes
GLRX	chr5:95149552-95158577	16.5316	44.2864	1.42163	-7.81993	5.32907e-15	6.7137e-14	yes
PDCD1LG2	chr9:5510544-5571282	5.32703	14.256	1.42016	-8.01512	1.11022e-15	1.48068e-14	yes
UBASH3B	chr11:122526397-122685187	3.26833	8.74445	1.41981	-9.97355	0	0	yes
C11orf24	chr11:68028802-68039469	14.6257	39.1252	1.41959	-10.9861	0	0	yes
LINC00472	chr6:72124148-72130448	0.563657	1.50649	1.4183	-3.07732	0.0020887	0.00583558	yes
GAP43	chr3:115342150-115440334	1.40356	3.74714	1.4167	-3.84792	0.000119124	0.000435065	yes
ANXA6	chr5:150480266-150537443	59.3262	158.158	1.41462	-16.5943	0	0	yes
SEPW1	chr19:48281841-48287943	70.4315	187.258	1.41073	-12.7891	0	0	yes
LRP12	chr8:105501458-105601252	8.13996	21.6209	1.40933	-8.96154	0	0	yes
TOB1	chr17:48939586-48945732	5.62896	14.9469	1.40891	-7.13885	9.41025e-13	9.89014e-12	yes
RUNX1	chr21:36160097-36421595	7.24571	19.2391	1.40884	-9.25965	0	0	yes
GRAMD1B	chr11:123396527-123493518	0.901512	2.39094	1.40716	-3.88391	0.000102789	0.00038007	yes
RPS27L	chr15:63445538-63449741	61.6652	163.041	1.40271	-13.0254	0	0	yes
SLC25A10	chr17:79679265-79688046	1.98045	5.23199	1.40153	-3.69646	0.000218623	0.000756768	yes
DNAJB9	chr7:108210188-108215294	5.74166	15.168	1.40149	-7.95468	1.77636e-15	2.32107e-14	yes
FITM2	chr20:42935196-42939889	2.87899	7.58783	1.39812	-3.64952	0.000262732	0.00089372	yes
COG6	chr13:40229763-40365802	6.35537	16.7367	1.39696	-9.84974	0	0	yes
GPC1	chr2:241375114-241407495	62.6471	164.931	1.39655	-16.4595	0	0	yes
FBXL18	chr7:5515427-5553399	3.23868	8.51231	1.39415	-10.1297	0	0	yes
IGIP	chr5:139505520-139508391	1.03312	2.71435	1.3936	-4.02432	5.71392e-05	0.000222404	yes
PDK2	chr17:48172100-48207246	7.84573	20.6086	1.39327	-6.56332	5.26217e-11	4.7003e-10	yes
SLC25A42	chr19:19174802-19223841	1.91753	5.03585	1.39298	-5.47582	4.35488e-08	2.72397e-07	yes
APMAP	chr20:24943579-24973425	34.442	90.4128	1.39236	-14.0244	0	0	yes
ARHGEF4	chr2:131674223-131804836	0.511513	1.34267	1.39227	-2.91421	0.00356595	0.00941	yes
SEC14L1	chr17:75084724-75213181	18.7345	49.0607	1.38887	-11.8096	0	0	yes
TMEM171	chr5:72416387-72427644	3.05508	7.98913	1.38683	-3.27093	0.00107196	0.00318759	yes
PCDHGC5	chr5:140710251-140892548	2.14327	5.60109	1.3859	-2.32125	0.0202735	0.0437075	yes
MPV17L2	chr19:18304039-18307550	5.76489	15.0526	1.38464	-5.88814	3.90558e-09	2.82346e-08	yes
TMEM45A	chr3:100211462-100296285	8.54376	22.3078	1.38461	-7.49585	6.59472e-14	7.5761e-13	yes
DYNLT3	chrX:37698088-37706889	6.02536	15.6876	1.38051	-7.50233	6.26166e-14	7.22926e-13	yes
NAP1L3	chrX:92925924-92928682	5.17941	13.4698	1.37887	-8.07324	6.66134e-16	8.95614e-15	yes
FKBP14	chr7:30050198-30066417	11.1784	29.0386	1.37726	-12.9351	0	0	yes
RPL23AP82	chr22:51195513-51238065	6.33711	16.4558	1.3767	-5.29479	1.19153e-07	7.06813e-07	yes
PSTPIP2	chr18:43563501-43652250	2.68853	6.97921	1.37625	-6.44631	1.14605e-10	9.90879e-10	yes
TMED3	chr15:79603490-79615189	57.7134	149.723	1.37532	-13.7365	0	0	yes
TMEM107	chr17:8076296-8079714	2.33178	6.04819	1.37507	-4.32382	1.53349e-05	6.59248e-05	yes
IDS	chrX:148560294-148586884	29.8925	77.3108	1.37089	-10.6937	0	0	yes
BNIP3	chr10:133781203-133795435	35.6625	92.2278	1.37079	-12.5447	0	0	yes
PAM	chr5:102201526-102366808	31.5961	81.6793	1.37023	-13.8358	0	0	yes
PCYT1A	chr3:195965252-196014584	15.2005	39.2671	1.3692	-9.72578	0	0	yes
CD40	chr20:44746905-44758384	1.02143	2.6379	1.3688	-2.86659	0.00414926	0.0107704	yes
ZNF219	chr14:21558204-21572863	4.06398	10.4838	1.36719	-4.79239	1.6481e-06	8.3324e-06	yes
PNPLA3	chr22:44319618-44343448	0.984066	2.53554	1.36547	-3.85432	0.000116053	0.000425052	yes
LACTB	chr15:63413998-63434260	7.10925	18.2969	1.36383	-5.50195	3.75606e-08	2.37114e-07	yes
TRNP1	chr1:27320194-27327377	8.97539	23.0591	1.36129	-7.7815	7.10543e-15	8.84595e-14	yes
NPTXR	chr22:39214455-39240017	4.10292	10.5379	1.36087	-9.68926	0	0	yes
NDRG3	chr20:35280168-35374541	9.37142	24.0502	1.35971	-9.24451	0	0	yes
PON2	chr7:95034173-95064384	31.1528	79.9266	1.35931	-11.3561	0	0	yes
WIPI1	chr17:66417421-66453653	15.3609	39.4017	1.359	-10.4542	0	0	yes
CLPTM1L	chr5:1317999-1345002	26.4631	67.8636	1.35866	-12.5918	0	0	yes
BHLHE40	chr3:5021096-5026865	12.9973	33.313	1.35787	-11.4324	0	0	yes
GALNT6	chr12:51745832-51909547	3.44813	8.83277	1.35705	-7.95419	1.77636e-15	2.32107e-14	yes
LOC339535	chr1:238643683-238649317	1.44337	3.69614	1.35658	-3.2299	0.00123833	0.00364124	yes
BCAP31	chrX:152965946-152990201	59.5569	152.364	1.35518	-10.7594	0	0	yes
COQ10B	chr2:198318230-198339851	8.1646	20.884	1.35494	-8.07172	6.66134e-16	8.95614e-15	yes
TMEM160	chr19:47549166-47551882	6.02726	15.4133	1.3546	-3.69208	0.000222432	0.000768118	yes
ZNF432	chr19:52536676-52552073	1.79894	4.59399	1.3526	-5.10666	3.27903e-07	1.83092e-06	yes
SHANK1	chr19:51165083-51220195	0.933437	2.37953	1.35005	-5.10373	3.33022e-07	1.85682e-06	yes
CALR	chr19:13049413-13055304	259.237	659.342	1.34676	-16.2865	0	0	yes
MREG	chr2:216807313-216878346	0.804788	2.04645	1.34644	-3.63471	0.000278298	0.000939235	yes
EHD3	chr2:31456879-31491260	8.31043	21.1283	1.34618	-10.7714	0	0	yes
CTSB	chr8:11700033-11725646	204.853	519.604	1.34282	-15.67	0	0	yes
SORT1	chr1:109852187-109940563	5.925	14.9972	1.33981	-9.41443	0	0	yes
KRT34	chr17:39533920-39538636	1.10066	2.78553	1.33958	-3.20192	0.00136517	0.00398291	yes
DPM3	chr1:155112366-155112996	16.7037	42.242	1.33851	-3.73242	0.000189649	0.000665223	yes
GYS1	chr19:49471381-49496610	12.5546	31.6949	1.33603	-11.568	0	0	yes
SPRN	chr10:135207620-135238121	1.94376	4.90201	1.33452	-4.74538	2.08112e-06	1.03237e-05	yes
PAPSS2	chr10:89419475-89507462	14.7066	37.0738	1.33394	-12.5414	0	0	yes
CHPF	chr2:220403668-220408487	57.4184	144.705	1.33353	-14.8697	0	0	yes
PIGZ	chr3:196673213-196695704	1.02092	2.57228	1.33318	-3.65961	0.000252595	0.000862016	yes
HCN2	chr19:589892-617159	1.63848	4.12673	1.33265	-4.7847	1.71239e-06	8.62363e-06	yes
TMEM59	chr1:54497348-54519111	67.26	169.39	1.33253	-14.392	0	0	yes
LOC730091	chr3:156465131-156534851	0.711408	1.78669	1.32854	-3.52643	0.000421208	0.00136631	yes
C21orf90	chr21:45917774-46131495	2.24372	5.63217	1.3278	-2.91935	0.00350761	0.00927291	yes
LRRC1	chr6:53659777-53788919	1.55887	3.9109	1.327	-4.88199	1.05021e-06	5.44973e-06	yes
MYCBP	chr1:39328161-39347298	3.40975	8.55033	1.32631	-5.5207	3.3766e-08	2.14208e-07	yes
LIN7B	chr19:49617617-49622397	2.40482	6.02496	1.32502	-2.66672	0.0076596	0.0186163	yes
TSPAN4	chr11:842823-867116	37.0753	92.8306	1.32414	-8.12091	4.44089e-16	6.07638e-15	yes
AMIGO1	chr1:110049445-110052336	0.720854	1.80476	1.32403	-3.07027	0.00213868	0.00595657	yes
IL7R	chr5:35856976-35879705	1.461	3.65504	1.32293	-5.76909	7.97005e-09	5.51111e-08	yes
NDFIP2	chr13:80051498-80130212	7.20111	18.0146	1.32288	-10.1589	0	0	yes
SMPD1	chr11:6411643-6416228	20.3006	50.777	1.32265	-11.1199	0	0	yes
LOC284454	chr19:13945329-13947173	4.4283	11.0711	1.32197	-5.59566	2.19783e-08	1.43106e-07	yes
LRRC59	chr17:48450580-48474914	29.1657	72.8887	1.32142	-13.6792	0	0	yes
PLOD1	chr1:11994723-12035599	122.354	305.587	1.32052	-15.9939	0	0	yes
MAGI1	chr3:65339905-66024509	1.63777	4.08764	1.31954	-6.52289	6.89662e-11	6.0992e-10	yes
FAM214B	chr9:35104117-35115893	9.85957	24.5769	1.31771	-9.91178	0	0	yes
DUSP3	chr17:41843488-41856368	13.5001	33.6373	1.31709	-12.3528	0	0	yes
PCSK7	chr11:117075787-117102811	9.86836	24.5694	1.31598	-10.7685	0	0	yes
ACOT7	chr1:6324331-6453826	18.2813	45.3901	1.31201	-7.5332	4.95159e-14	5.78584e-13	yes
NSDHL	chrX:151999510-152037907	7.12467	17.6845	1.31159	-6.17475	6.62663e-10	5.29625e-09	yes
CRELD2	chr22:50312282-50321186	9.42072	23.3572	1.30996	-6.81925	9.15201e-12	8.76885e-11	yes
HAGH	chr16:1859103-1877195	8.55964	21.2223	1.30996	-4.9575	7.14075e-07	3.79195e-06	yes
CIB1	chr15:90773476-90777279	22.5904	55.9859	1.30936	-8.64704	0	0	yes
DGKA	chr12:56324945-56347807	11.822	29.2811	1.30849	-9.50205	0	0	yes
ST3GAL5	chr2:86066270-86116157	4.12478	10.204	1.30675	-4.55142	5.32851e-06	2.4701e-05	yes
TUBB3	chr16:89988416-90002505	39.6271	98.0144	1.30651	-12.2816	0	0	yes
C1orf198	chr1:230972864-231005335	15.4116	38.09	1.30539	-11.7018	0	0	yes
C19orf10	chr19:4657556-4670415	75.1642	185.617	1.30421	-12.8655	0	0	yes
CHPF2	chr7:150929584-150935905	32.1153	79.2568	1.30328	-14.2528	0	0	yes
MCFD2	chr2:47129008-47303275	61.1826	150.83	1.30173	-14.5377	0	0	yes
IKZF2	chr2:213864410-214016333	0.671443	1.65518	1.30166	-3.74289	0.000181916	0.000641766	yes
HSPB1	chr7:75931874-75933614	131.711	324.421	1.30049	-13.4254	0	0	yes
MLLT11	chr1:151032150-151040973	33.7324	83.0285	1.29947	-12.8696	0	0	yes
ATP5G1	chr17:46970147-46973232	33.3707	82.1367	1.29944	-7.3718	1.6831e-13	1.8688e-12	yes
SLFN12	chr17:33738080-33759543	2.48136	6.10539	1.29895	-5.20903	1.89833e-07	1.09529e-06	yes
ACHE	chr7:100487614-100493541	1.34014	3.29381	1.29738	-2.87953	0.0039827	0.0103776	yes
SLC16A2	chrX:73641327-73753764	7.86759	19.3246	1.29644	-10.1904	0	0	yes
FNDC4	chr2:27714749-27718126	6.65498	16.3353	1.29548	-6.45803	1.06072e-10	9.19846e-10	yes
TMEM102	chr17:7338761-7340998	0.961746	2.35693	1.29318	-2.76155	0.00575274	0.0144229	yes
LTBP2	chr14:74964885-75079034	27.1379	66.4451	1.29185	-15.3229	0	0	yes
CLN5	chr13:77566058-77576652	7.38582	18.071	1.29084	-8.6084	0	0	yes
TEX2	chr17:62224794-62340653	7.03952	17.2196	1.2905	-10.8499	0	0	yes
FBXO9	chr6:52929795-52965670	6.85336	16.7352	1.28801	-9.91952	0	0	yes
SLC25A20	chr3:48894355-48936426	6.74253	16.4515	1.28685	-7.12736	1.02318e-12	1.07148e-11	yes
ADAMTSL1	chr9:18474078-18910947	9.90784	24.1631	1.28616	-8.49904	0	0	yes
TM7SF3	chr12:27124505-27167339	8.40109	20.4836	1.28582	-10.4721	0	0	yes
NOMO2	chr16:18511181-18573434	9.21202	22.449	1.28506	-10.7283	0	0	yes
FBLN5	chr14:92335754-92414046	6.49219	15.8176	1.28475	-7.83597	4.66294e-15	5.90012e-14	yes
EMC7	chr15:34376223-34394053	42.1423	102.604	1.28375	-10.9624	0	0	yes
ATP6V1D	chr14:67804580-67826720	19.6064	47.6946	1.2825	-10.3896	0	0	yes
PSMD2	chr3:184017021-184026840	59.5465	144.808	1.28205	-14.96	0	0	yes
DPCD	chr10:103348088-103369410	12.3969	30.1329	1.28137	-6.08212	1.18607e-09	9.16856e-09	yes
C12orf5	chr12:4430358-4469190	3.48134	8.46186	1.28133	-9.7113	0	0	yes
FAM98A	chr2:33808728-33824362	16.2916	39.5645	1.28008	-11.2842	0	0	yes
SHROOM2	chrX:9754495-9917481	1.93564	4.6999	1.27982	-7.35686	1.88294e-13	2.08272e-12	yes
KRT19	chr17:39679868-39684641	6.81424	16.5403	1.27936	-6.02908	1.64894e-09	1.25295e-08	yes
WNK4	chr17:40932648-40949084	0.863835	2.09637	1.27907	-4.0139	5.97231e-05	0.000232072	yes
DAPK3	chr19:3958451-3969826	20.8258	50.5363	1.27895	-10.691	0	0	yes
PORCN	chrX:48367370-48379202	3.65706	8.87052	1.27833	-4.72268	2.32755e-06	1.14629e-05	yes
ADI1	chr2:3501689-3523350	19.963	48.4174	1.2782	-9.93327	0	0	yes
C21orf7	chr21:30452872-30548202	2.49948	6.05614	1.27677	-4.61162	3.99541e-06	1.89451e-05	yes
PLOD2	chr3:145787227-145879282	83.6781	202.657	1.27612	-15.4025	0	0	yes
PRR5L	chr11:36317724-36486754	5.66957	13.7298	1.27599	-7.42808	1.10134e-13	1.24794e-12	yes
PKNOX1	chr21:44394642-44453688	2.26483	5.48423	1.27589	-6.64166	3.10161e-11	2.84041e-10	yes
ALAD	chr9:116148591-116163618	6.31139	15.2708	1.27475	-8.56677	0	0	yes
PIGS	chr17:26880405-26898887	18.6502	45.0849	1.27345	-11.5959	0	0	yes
FHL2	chr2:105977282-106055230	68.1611	164.71	1.27291	-10.8677	0	0	yes
RAB11FIP5	chr2:73300509-73340146	11.6432	28.121	1.27216	-11.4025	0	0	yes
MRPL17	chr11:6701615-6704632	11.8158	28.5182	1.27117	-9.58366	0	0	yes
SLC35E1	chr19:16660647-16683193	10.712	25.8116	1.2688	-11.723	0	0	yes
TBC1D8B	chrX:106045918-106119377	3.45643	8.32698	1.26851	-7.26207	3.81251e-13	4.09597e-12	yes
CSRNP1	chr3:39183341-39195102	2.02511	4.86444	1.26427	-5.11259	3.17764e-07	1.78116e-06	yes
GPNMB	chr7:23286315-23314729	0.832334	1.99925	1.26422	-3.14808	0.00164348	0.00471025	yes
ORMDL3	chr17:38077295-38083884	14.7812	35.4965	1.26392	-9.74962	0	0	yes
LOC645166	chr1:148928285-148953054	14.8555	35.6676	1.26362	-4.1043	4.05539e-05	0.000162482	yes
TMED9	chr5:177019212-177023099	119.653	286.458	1.25946	-14.4018	0	0	yes
MFSD2A	chr1:40420783-40435628	1.11376	2.66286	1.25753	-3.14845	0.00164138	0.00470595	yes
NTNG2	chr9:135037333-135118220	0.609254	1.45628	1.25717	-2.70262	0.00687957	0.0169297	yes
MRPS6	chr21:35445822-35515334	29.0728	69.491	1.25716	-7.18518	6.71241e-13	7.1127e-12	yes
SMURF2	chr17:62540734-62658386	24.9405	59.525	1.25501	-13.2651	0	0	yes
POFUT2	chr21:46683842-46707811	22.2432	53.0408	1.25374	-11.1378	0	0	yes
HSP90AA1	chr14:102547074-102606086	153.419	364.88	1.24994	-14.9191	0	0	yes
PDXP	chr22:38054736-38062939	5.32779	12.6301	1.24526	-5.82375	5.75433e-09	4.05881e-08	yes
TSPAN10	chr17:79609348-79615779	1.85934	4.40365	1.24391	-3.22277	0.00126956	0.00372741	yes
NEDD4L	chr18:55711609-56068772	5.22493	12.3727	1.24368	-8.52295	0	0	yes
KATNAL1	chr13:30776766-30881624	3.55129	8.39055	1.24042	-7.2569	3.96128e-13	4.24794e-12	yes
DAAM1	chr14:59655380-59838123	1.96732	4.64698	1.24006	-6.68882	2.24973e-11	2.08163e-10	yes
SMCR7	chr17:18163847-18169095	3.08805	7.29347	1.23991	-4.22854	2.35212e-05	9.81361e-05	yes
DSG2	chr18:29078026-29136874	9.38921	22.1719	1.23966	-11.604	0	0	yes
TMEM63B	chr6:44095375-44123256	9.32428	21.9969	1.23824	-9.44196	0	0	yes
CLPTM1	chr19:45457841-45496604	27.2226	64.2129	1.23806	-11.6755	0	0	yes
GUK1	chr1:228327784-228336655	58.809	138.704	1.2379	-9.32048	0	0	yes
MARCH2	chr19:8478186-8503899	5.66295	13.3528	1.23752	-3.68502	0.000228688	0.000787846	yes
ECE2	chr3:183967444-184010819	3.12774	7.37047	1.23664	-3.24964	0.0011555	0.00341499	yes
PDK1	chr2:173420778-173463862	4.56071	10.7352	1.23502	-8.24285	2.22045e-16	3.08549e-15	yes
TIMP1	chrX:47420498-47479256	264.809	621.887	1.2317	-13.6671	0	0	yes
KALRN	chr3:123813557-124440036	0.970323	2.27804	1.23125	-3.70973	0.000207483	0.000721003	yes
RRM2B	chr8:103216728-103251346	13.2639	31.1112	1.22993	-10.0446	0	0	yes
ZHX3	chr20:39807088-39928739	4.60422	10.7887	1.22849	-11.0562	0	0	yes
SPR	chr2:73114511-73119289	3.7641	8.81776	1.22811	-4.51031	6.47328e-06	2.94662e-05	yes
TARSL2	chr15:102193954-102264645	2.55386	5.982	1.22795	-5.77853	7.53553e-09	5.23562e-08	yes
EDIL3	chr5:83238125-83680611	51.4695	120.331	1.22522	-13.8844	0	0	yes
RNA45S5	chrUn_gl000220:97128-126696	138.966	324.41	1.22308	-12.8933	0	0	yes
VAMP1	chr12:6561176-6579843	3.71049	8.6605	1.22284	-4.89528	9.81641e-07	5.11679e-06	yes
LPPR3	chr19:812487-821952	3.08039	7.18657	1.22219	-4.26264	2.02026e-05	8.52093e-05	yes
LOC728554	chr5:177302261-177311269	2.36432	5.50823	1.22017	-4.03522	5.45518e-05	0.000213048	yes
C11orf35	chr11:537521-560779	0.71493	1.66538	1.21998	-2.3084	0.0209767	0.0449561	yes
WDR37	chr10:1102775-1178237	3.43681	8.00366	1.21959	-7.33335	2.24487e-13	2.46193e-12	yes
ZNF385A	chr12:54762919-54785083	2.11069	4.91335	1.21899	-4.05545	5.00377e-05	0.000197077	yes
NDUFA2	chr5:140019011-140027370	27.3269	63.5874	1.21842	-6.38393	1.72601e-10	1.46075e-09	yes
CPPED1	chr16:12753655-12897744	3.02471	7.03697	1.21816	-7.85713	3.9968e-15	5.09055e-14	yes
GATS	chr7:99775537-99869855	1.78846	4.16037	1.218	-4.67725	2.90752e-06	1.40978e-05	yes
GADD45B	chr19:2476122-2478257	10.0157	23.2503	1.21499	-6.52072	6.99687e-11	6.18314e-10	yes
MAN1B1	chr9:139981378-140003639	25.9534	60.1881	1.21355	-11.4905	0	0	yes
RNF150	chr4:141786724-142054616	1.19992	2.77867	1.21145	-4.61021	4.0226e-06	1.90663e-05	yes
ADIPOR1	chr1:202909959-202927700	24.4222	56.4086	1.20772	-10.8538	0	0	yes
FNIP2	chr4:159690181-159956333	1.27737	2.94933	1.20721	-5.36319	8.17641e-08	4.94634e-07	yes
NPC2	chr14:74946642-74960084	72.2413	166.797	1.20719	-11.1794	0	0	yes
AK5	chr1:77747661-78025654	3.72266	8.59469	1.20711	-6.56042	5.36549e-11	4.78522e-10	yes
SPRYD3	chr12:53436972-53473204	7.21037	16.6332	1.20592	-6.73094	1.68574e-11	1.58122e-10	yes
TMOD2	chr15:52043757-52108558	2.09058	4.8195	1.20498	-7.89715	2.88658e-15	3.71319e-14	yes
LRRC15	chr3:194075975-194090472	2.2759	5.23995	1.20312	-6.73346	1.65676e-11	1.55529e-10	yes
CPEB4	chr5:173315330-173387313	1.85221	4.26334	1.20273	-6.78279	1.17879e-11	1.11836e-10	yes
IL20RB	chr3:136676706-136729926	1.28856	2.96585	1.20269	-3.39715	0.000680916	0.00210292	yes
NUDT16L1	chr16:4743693-4745860	10.9132	25.0862	1.20082	-5.89882	3.661e-09	2.66089e-08	yes
KRT8	chr12:53290970-53346685	82.5735	189.801	1.20073	-10.6568	0	0	yes
ADAMTS12	chr5:33527286-33892124	33.3378	76.5687	1.19959	-13.941	0	0	yes
IL1RAP	chr3:190231839-190374986	2.09521	4.81079	1.19918	-3.79423	0.0001481	0.000532507	yes
EHBP1	chr2:62900985-63275656	7.88005	18.0817	1.19825	-8.80433	0	0	yes
RNF141	chr11:10533224-10562774	5.19898	11.9243	1.1976	-7.93171	2.22045e-15	2.87864e-14	yes
PTPN1	chr20:49126890-49201086	14.482	33.2119	1.19744	-10.6716	0	0	yes
MYL6	chr12:56552044-56555366	607.286	1391.41	1.1961	-14.2116	0	0	yes
HM13	chr20:30102240-30161066	71.0265	162.676	1.19557	-12.3513	0	0	yes
NDUFS5	chr1:39491966-39500308	134.196	307.018	1.19398	-10.3298	0	0	yes
HACL1	chr3:15602239-15643130	4.97543	11.3804	1.19365	-5.83707	5.31263e-09	3.77018e-08	yes
CLEC11A	chr19:51226604-51228981	13.7991	31.562	1.19362	-7.00506	2.46891e-12	2.50848e-11	yes
NABP1	chr2:192542797-192553248	13.565	31.018	1.19322	-8.53778	0	0	yes
TMEM120A	chr7:75544419-75623992	8.29328	18.9597	1.19292	-5.27455	1.33079e-07	7.84693e-07	yes
RETSAT	chr2:85569077-85581821	7.01868	16.0194	1.19055	-8.33058	0	0	yes
PGP	chr16:2261602-2264822	3.8294	8.74003	1.19052	-6.0852	1.16343e-09	9.00555e-09	yes
GAS2L1	chr22:29702996-29708774	6.94732	15.8433	1.18935	-5.6122	1.99771e-08	1.31032e-07	yes
PTRH2	chr17:57774666-57784856	11.3637	25.8943	1.1882	-5.37906	7.4875e-08	4.53905e-07	yes
RHOC	chr1:113243748-113250025	121.967	277.495	1.18597	-10.5295	0	0	yes
LRRC32	chr11:76368567-76381791	2.54992	5.80003	1.18561	-4.45627	8.33971e-06	3.7419e-05	yes
DAAM2	chr6:39760158-39902290	3.79837	8.63184	1.18429	-8.0917	6.66134e-16	8.95614e-15	yes
SPRED3	chr19:38880839-38890523	2.38015	5.40405	1.18299	-5.238	1.62324e-07	9.45981e-07	yes
PLXNB1	chr3:48445260-48471460	5.65915	12.8284	1.18069	-7.86187	3.77476e-15	4.82363e-14	yes
SURF2	chr9:136223420-136228040	4.08208	9.25227	1.1805	-3.3673	0.000759072	0.00232449	yes
OSTM1	chr6:108362612-108395941	4.95952	11.2379	1.18009	-7.88347	3.10862e-15	3.98557e-14	yes
MLEC	chr12:121124948-121139667	26.5072	60.0567	1.17994	-13.6251	0	0	yes
ARRB1	chr11:74971165-75062875	1.58892	3.59919	1.17962	-5.27073	1.35882e-07	8.00729e-07	yes
MT1L	chr16:56651372-56652730	5.46148	12.3574	1.17801	-2.3373	0.0194236	0.0421177	yes
KCNK1	chr1:233749749-233808258	1.61764	3.6577	1.17704	-3.49395	0.000475936	0.00152845	yes
SPRY2	chr13:80910111-80915086	7.85263	17.7309	1.17501	-7.01226	2.34501e-12	2.38887e-11	yes
CHST11	chr12:104850691-105155792	2.64585	5.97298	1.17472	-5.15964	2.47421e-07	1.41072e-06	yes
SSH2	chr17:27952964-28435470	1.87624	4.23193	1.17347	-7.50093	6.32827e-14	7.2989e-13	yes
TBXA2R	chr19:3594503-3606831	1.10924	2.49932	1.17196	-3.05024	0.00228657	0.00631843	yes
FAM162A	chr3:122103022-122128961	23.0189	51.857	1.17172	-7.34768	2.01617e-13	2.22161e-12	yes
COX14	chr12:50505763-50514240	22.2201	50.014	1.17047	-6.3266	2.50617e-10	2.08601e-09	yes
SDF2	chr17:26975373-26989207	16.0828	36.1724	1.16937	-6.96899	3.19234e-12	3.20144e-11	yes
KLHL3	chr5:136953188-137071779	0.761047	1.70999	1.16793	-3.08185	0.00205716	0.00576412	yes
MFAP3L	chr4:170907747-170947429	0.64366	1.44584	1.16753	-3.79877	0.000145416	0.000523831	yes
LMO7	chr13:76194569-76434006	10.8343	24.3027	1.16551	-11.1227	0	0	yes
FAS	chr10:90694830-90775542	5.50929	12.3556	1.16522	-5.08964	3.58753e-07	1.98883e-06	yes
HN1	chr17:73131343-73150775	26.6786	59.7984	1.16442	-9.60086	0	0	yes
GDF11	chr12:56137063-56211540	5.35267	11.9949	1.16408	-6.97209	3.12284e-12	3.13917e-11	yes
SBDS	chr7:66452689-66460588	39.7511	89.065	1.16386	-11.1335	0	0	yes
NKX3-2	chr4:13542453-13546114	0.841545	1.88542	1.16378	-2.48868	0.0128217	0.029274	yes
FAM177A1	chr14:35514112-35552589	10.0616	22.5109	1.16176	-8.51296	0	0	yes
ZNF622	chr5:16451627-16465894	11.9727	26.7824	1.16154	-7.54824	4.41869e-14	5.18927e-13	yes
ACTR1A	chr10:104238985-104262512	36.3892	81.3882	1.16131	-12.4017	0	0	yes
MANF	chr3:51422691-51426828	22.6104	50.5567	1.16091	-7.66417	1.79856e-14	2.17382e-13	yes
LINC00116	chr2:110969105-110980517	1.4843	3.31754	1.16033	-3.02213	0.00250999	0.00687034	yes
SERTAD4	chr1:210404803-210416440	2.36373	5.28045	1.15959	-3.9473	7.90372e-05	0.000299696	yes
NOMO1	chr16:14927642-14990014	21.361	47.7168	1.15952	-12.1598	0	0	yes
SGMS2	chr4:108745720-108836204	2.77541	6.19803	1.15911	-5.19273	2.07234e-07	1.19273e-06	yes
RAB3A	chr19:18307610-18314874	1.25856	2.80999	1.15879	-2.57572	0.0100032	0.0235669	yes
EIF2AK3	chr2:88856258-88927094	2.82379	6.30421	1.15868	-6.5251	6.7955e-11	6.01435e-10	yes
ATP6V0B	chr1:44440601-44443972	42.2488	94.2658	1.15782	-8.18823	2.22045e-16	3.08549e-15	yes
TMEM92	chr17:48348766-48358846	1.11767	2.49309	1.15744	-3.29893	0.000970543	0.00291741	yes
DAGLB	chr7:6448746-6487643	4.94488	11.0268	1.15701	-5.98926	2.10798e-09	1.57631e-08	yes
BOLA3	chr2:74362527-74375039	13.0525	29.0826	1.15583	-3.21558	0.00130181	0.00381149	yes
MAN1C1	chr1:25943958-26111258	2.23147	4.96924	1.15503	-4.73971	2.1402e-06	1.06032e-05	yes
ANKRD54	chr22:38226861-38240378	4.8693	10.8432	1.155	-4.84234	1.28319e-06	6.57344e-06	yes
FBXO3	chr11:33762489-33796071	6.07862	13.5333	1.1547	-4.42379	9.69845e-06	4.30329e-05	yes
ULK4	chr3:41288089-42003660	0.68153	1.51712	1.15448	-3.45061	0.000559319	0.00176113	yes
COMMD8	chr4:47452810-47465676	4.88523	10.8728	1.15423	-4.59307	4.36764e-06	2.05673e-05	yes
CREB3	chr9:35697333-35749225	23.1815	51.5646	1.1534	-3.43773	0.000586617	0.00183777	yes
NACC2	chr9:138898382-138987131	7.57616	16.8473	1.15298	-10.1639	0	0	yes
DPH3	chr3:16298567-16306496	8.12832	18.064	1.15209	-7.39291	1.43663e-13	1.6059e-12	yes
HYAL3	chr3:50330258-50336899	1.58006	3.51102	1.15191	-2.48443	0.012976	0.0295622	yes
NEK7	chr1:198126107-198291548	19.7407	43.8487	1.15136	-11.5085	0	0	yes
C12orf75	chr12:105724413-105765296	33.0982	73.4947	1.15089	-9.38719	0	0	yes
RPN1	chr3:128338812-128369719	71.8924	159.456	1.14925	-13.2351	0	0	yes
KDELC1	chr13:103436630-103528351	7.64537	16.9489	1.14853	-5.1402	2.74442e-07	1.55562e-06	yes
WDR44	chrX:117480035-117583923	3.54722	7.85698	1.14729	-6.42736	1.29838e-10	1.11428e-09	yes
STX12	chr1:28099693-28150963	12.3396	27.2692	1.14398	-9.3965	0	0	yes
B4GALNT1	chr12:58013692-58027022	2.44808	5.40896	1.1437	-3.04053	0.00236163	0.0065026	yes
POGLUT1	chr3:119187784-119213554	4.67538	10.3062	1.14036	-6.36965	1.89463e-10	1.59996e-09	yes
ACTN4	chr19:39138266-39235114	79.6016	175.267	1.13869	-13.4392	0	0	yes
MXD4	chr4:2249159-2263739	16.4866	36.2849	1.13807	-10.5802	0	0	yes
KLF6	chr10:3818187-3827473	20.8552	45.893	1.13786	-10.9625	0	0	yes
UCHL3	chr13:76123615-76180156	17.7328	39.0123	1.13751	-6.31314	2.73429e-10	2.26776e-09	yes
CYP2U1	chr4:108852716-108874613	2.62046	5.7602	1.1363	-6.08459	1.16791e-09	9.03421e-09	yes
C19orf25	chr19:1450147-1479228	5.36538	11.7873	1.13548	-5.4732	4.41969e-08	2.76005e-07	yes
TSPAN11	chr12:31079837-31149537	1.57782	3.46626	1.13545	-5.26546	1.39839e-07	8.23211e-07	yes
PAFAH2	chr1:26286257-26324648	2.16327	4.75239	1.13544	-5.10605	3.28954e-07	1.83591e-06	yes
P4HB	chr17:79801033-79818544	289.591	636.045	1.13511	-13.5572	0	0	yes
UFD1L	chr22:19437463-19466738	16.0169	35.1625	1.13444	-8.06971	6.66134e-16	8.95614e-15	yes
PEA15	chr1:160175124-160185162	76.5457	167.927	1.13344	-13.2136	0	0	yes
RABIF	chr1:202847409-202858385	2.80005	6.14125	1.13308	-5.23554	1.64503e-07	9.57718e-07	yes
IKBIP	chr12:99007181-99038829	23.7137	52.0073	1.13299	-8.01247	1.11022e-15	1.48068e-14	yes
CDIP1	chr16:4560676-4588816	11.9499	26.164	1.13059	-6.47936	9.21137e-11	8.02398e-10	yes
NCLN	chr19:3185874-3209573	14.6527	32.0672	1.12993	-10.0373	0	0	yes
FMN1	chr15:33057746-33360085	0.605873	1.32569	1.12966	-5.06952	3.98816e-07	2.20041e-06	yes
ATP2B4	chr1:203595914-203713209	22.1679	48.4852	1.12907	-12.7006	0	0	yes
UQCR10	chr22:30163357-30166402	32.4065	70.8112	1.12769	-6.91926	4.53992e-12	4.48695e-11	yes
SLC25A30	chr13:45967453-45992516	2.8464	6.21665	1.127	-5.61267	1.99225e-08	1.30747e-07	yes
PPAP2A	chr5:54603575-54830873	15.1522	33.0864	1.12671	-6.42789	1.29383e-10	1.11203e-09	yes
DDA1	chr19:17420336-17445638	7.33382	16.014	1.12669	-7.97917	1.55431e-15	2.05173e-14	yes
KCNAB2	chr1:5922869-6161253	1.51748	3.30863	1.12456	-3.03277	0.00242323	0.00665643	yes
DAP	chr5:10679341-10761387	64.1676	139.904	1.12452	-12.7243	0	0	yes
SLC20A1	chr2:113403433-113421400	52.9627	115.46	1.12434	-12.9516	0	0	yes
TMCC2	chr1:205197037-205242471	0.929559	2.0258	1.12387	-3.2883	0.00100794	0.00301422	yes
ZDHHC9	chrX:128937263-128977910	9.84135	21.4421	1.12352	-9.45574	0	0	yes
KCTD1	chr18:24034873-24237365	2.55476	5.56153	1.1223	-3.74364	0.000181372	0.000640237	yes
EHD1	chr11:64620207-64646191	16.5141	35.9482	1.12222	-10.1618	0	0	yes
SURF4	chr9:136228339-136242970	81.0721	176.458	1.12205	-13.2438	0	0	yes
DCUN1D3	chr16:20869395-20936328	2.95981	6.44121	1.12183	-4.59864	4.25261e-06	2.005e-05	yes
CAP1	chr1:40506254-40538321	105.668	229.909	1.12152	-12.6567	0	0	yes
HK2	chr2:75059781-75120481	5.44891	11.8405	1.11969	-9.34555	0	0	yes
ACTN1	chr14:69340839-69446083	106.897	232.254	1.11949	-13.4564	0	0	yes
SIL1	chr5:138282409-138534065	18.7973	40.8298	1.1191	-8.61389	0	0	yes
CHCHD7	chr8:57124314-57131176	10.8707	23.606	1.11871	-4.58439	4.5531e-06	2.13799e-05	yes
IMP3	chr15:75931425-75932664	16.2192	35.2199	1.11869	-6.67357	2.49649e-11	2.30261e-10	yes
PLAUR	chr19:44150246-44174498	30.4549	66.1187	1.11838	-7.95131	1.77636e-15	2.32107e-14	yes
MFSD3	chr8:145734551-145736589	7.92254	17.1915	1.11766	-5.15886	2.48459e-07	1.41574e-06	yes
ENPP1	chr6:132129155-132216295	2.79809	6.06989	1.11722	-7.44686	9.54792e-14	1.08826e-12	yes
AOX1	chr2:201450730-201536217	1.15922	2.51278	1.11613	-4.42046	9.8489e-06	4.36504e-05	yes
NT5DC3	chr12:104166080-104234975	1.68045	3.64117	1.11556	-5.96979	2.37565e-09	1.76357e-08	yes
BTG2	chr1:203274663-203278729	6.72358	14.5639	1.1151	-6.85674	7.04481e-12	6.84024e-11	yes
SLC8A1	chr2:40144773-40739575	3.68165	7.97433	1.11501	-7.09058	1.3356e-12	1.37996e-11	yes
PRNP	chr20:4666796-4682234	92.7046	200.724	1.1145	-12.3317	0	0	yes
CELSR3	chr3:48673895-48700348	0.685472	1.48317	1.11352	-4.82364	1.40965e-06	7.19267e-06	yes
VAT1L	chr16:77822482-78014001	6.03344	13.0442	1.11236	-7.74587	9.54792e-15	1.18107e-13	yes
SH3BP5L	chr1:249104650-249120154	9.07985	19.6273	1.11212	-8.20997	2.22045e-16	3.08549e-15	yes
PMPCA	chr9:139305115-139318213	17.7248	38.2775	1.11073	-8.87615	0	0	yes
UBL5	chr19:9938555-9940797	154.639	333.861	1.11035	-8.86417	0	0	yes
OSBPL10	chr3:31702316-32033228	2.15245	4.64686	1.11028	-4.94027	7.80158e-07	4.124e-06	yes
PNP	chr14:20937537-20946165	4.71951	10.1786	1.10883	-5.69485	1.23477e-08	8.32482e-08	yes
ANKH	chr5:14704908-14871887	2.791	6.01913	1.10877	-7.571	3.70814e-14	4.38589e-13	yes
PRDX4	chrX:23685644-23704514	163.685	352.868	1.1082	-12.278	0	0	yes
JUP	chr17:39910858-39942964	13.7179	29.5703	1.10809	-7.46135	8.57092e-14	9.80754e-13	yes
PTS	chr11:112097087-112104695	10.6405	22.9103	1.10643	-4.9974	5.81075e-07	3.12284e-06	yes
CDK5	chr7:150750898-150755052	10.1206	21.7683	1.10494	-4.91219	9.00641e-07	4.72003e-06	yes
PLXNB3	chrX:153029650-153044801	1.53142	3.29199	1.10409	-4.51122	6.44549e-06	2.93628e-05	yes
AIG1	chr6:143382022-143661441	10.5167	22.5919	1.10312	-6.09675	1.08249e-09	8.44666e-09	yes
GLIS3	chr9:3824127-4300035	1.66081	3.56596	1.10241	-4.08483	4.4109e-05	0.000175333	yes
PTCHD4	chr6:47845763-48036425	4.22982	9.08146	1.10233	-4.67706	2.91018e-06	1.41048e-05	yes
FICD	chr12:108909050-108913380	1.89928	4.07629	1.10181	-3.14975	0.00163408	0.0046908	yes
ATP1A1	chr1:116915794-116961244	68.0957	146.114	1.10146	-11.8508	0	0	yes
ACYP2	chr2:54342409-54532435	2.68991	5.76828	1.10058	-2.9968	0.00272829	0.00741194	yes
TSPYL1	chr6:116596021-116601280	10.3156	22.1009	1.09928	-9.9181	0	0	yes
LNPEP	chr5:96271345-96365115	4.33419	9.28143	1.09859	-7.15578	8.32001e-13	8.7761e-12	yes
C17orf89	chr17:79213110-79215098	26.7021	57.129	1.09727	-5.27454	1.33093e-07	7.84693e-07	yes
ARF4	chr3:57557089-57583215	121.125	259.026	1.09659	-12.7342	0	0	yes
GPR1	chr2:207040041-207082771	1.45977	3.1208	1.09617	-3.07477	0.00210668	0.00587892	yes
TIMM17A	chr1:201924618-201939789	25.6215	54.7578	1.09571	-9.22528	0	0	yes
NDST1	chr5:149887673-149937773	36.6178	78.2499	1.09554	-13.1468	0	0	yes
ABL2	chr1:179068461-179198819	4.85667	10.3756	1.09516	-8.42211	0	0	yes
CTSD	chr11:1490684-1785501	148.016	316.208	1.09512	-12.7356	0	0	yes
ABCD3	chr1:94883932-94984219	8.75907	18.711	1.09504	-8.49535	0	0	yes
ATP6V1A	chr3:113465865-113530905	12.3898	26.4635	1.09486	-10.1681	0	0	yes
GGH	chr8:63927638-63951610	6.70127	14.3043	1.09395	-4.99763	5.80399e-07	3.12065e-06	yes
SDF4	chr1:1152287-1167447	63.4638	135.445	1.0937	-11.9353	0	0	yes
TMEM175	chr4:926261-952443	5.58524	11.914	1.09297	-4.93527	8.00395e-07	4.2252e-06	yes
REXO2	chr11:114310107-114321000	67.4826	143.907	1.09255	-10.9153	0	0	yes
RAB11FIP1	chr8:37716464-37757015	1.24151	2.6452	1.09127	-3.8515	0.000117397	0.000429162	yes
ALDOA	chr16:30064410-30081741	331.611	706.205	1.0906	-12.9026	0	0	yes
GPR68	chr14:91698875-91720224	0.800861	1.70492	1.09008	-2.6349	0.0084162	0.020218	yes
PGM3	chr6:83777384-83906256	20.5131	43.6523	1.08951	-7.66364	1.79856e-14	2.17382e-13	yes
HHAT	chr1:210501595-210849638	2.0586	4.38071	1.0895	-3.80489	0.000141869	0.000512006	yes
P2RX6	chr22:21369441-21382302	0.937951	1.9958	1.08938	-2.3323	0.0196851	0.0426132	yes
VKORC1	chr16:31102174-31106276	86.0348	183.018	1.089	-9.43229	0	0	yes
TMEM208	chr16:67261015-67263182	18.6287	39.5997	1.08797	-5.64618	1.64056e-08	1.08898e-07	yes
HTATIP2	chr11:20385230-20405329	4.71593	10.0184	1.08703	-2.72177	0.00649325	0.0160814	yes
ABLIM1	chr10:116190868-116444414	5.00705	10.6261	1.08558	-6.76724	1.31262e-11	1.24227e-10	yes
SRPX	chrX:38008587-38080177	27.4271	58.2062	1.08557	-8.81489	0	0	yes
SEC23B	chr20:18488187-18542059	10.5855	22.4595	1.08524	-6.88249	5.88174e-12	5.73013e-11	yes
ICMT	chr1:6266188-6296044	14.6242	30.9718	1.0826	-10.1985	0	0	yes
HSPG2	chr1:22138757-22263750	38.66	81.8574	1.08227	-13.0421	0	0	yes
OPN3	chr1:241695433-241803701	6.37983	13.5044	1.08184	-5.64173	1.68351e-08	1.11367e-07	yes
EMC1	chr1:19542157-19578053	16.0699	33.9935	1.0809	-10.7444	0	0	yes
GBA	chr1:155204238-155214653	16.7801	35.4847	1.08044	-8.15102	4.44089e-16	6.07638e-15	yes
STK38	chr6:36461668-36515247	14.1441	29.8898	1.07945	-9.8162	0	0	yes
FAT1	chr4:187508936-187644987	53.4405	112.897	1.079	-12.743	0	0	yes
SLC25A44	chr1:156163729-156182587	4.96937	10.4978	1.07894	-6.7623	1.35816e-11	1.28328e-10	yes
THUMPD2	chr2:39963199-40006416	1.61444	3.4097	1.07861	-2.44918	0.0143181	0.0322714	yes
TTC1	chr5:159436179-159492550	17.526	36.9871	1.07753	-7.72524	1.11022e-14	1.36751e-13	yes
ANTXR1	chr2:69240275-69476459	22.1256	46.6604	1.07648	-9.13806	0	0	yes
MET	chr7:116312458-116438440	7.10915	14.9883	1.07609	-9.53423	0	0	yes
FLRT2	chr14:85996487-86094270	8.16511	17.2061	1.07538	-10.1283	0	0	yes
TTLL7	chr1:84259597-84464833	2.33436	4.91461	1.07405	-5.05024	4.41246e-07	2.41613e-06	yes
WDR54	chr2:74648884-74652882	6.24861	13.1464	1.07306	-4.29613	1.73806e-05	7.41422e-05	yes
EMC6	chr17:3539761-3599698	19.9088	41.8547	1.07198	-3.25999	0.00111418	0.00330381	yes
OAT	chr10:126085871-126107545	40.323	84.7204	1.07111	-10.5363	0	0	yes
RHOD	chr11:66824288-66839488	9.86785	20.7092	1.06946	-4.96131	7.00205e-07	3.72683e-06	yes
RMDN3	chr15:41028085-41047458	10.1344	21.2651	1.06922	-7.33446	2.22711e-13	2.44476e-12	yes
POP5	chr12:121016847-121019201	10.5486	22.1297	1.06894	-3.554	0.000379426	0.00124399	yes
CELSR1	chr22:46756730-46933067	0.861362	1.80601	1.06811	-5.02858	4.94136e-07	2.68924e-06	yes
CCBL1	chr9:131595391-131644354	1.64656	3.45206	1.068	-2.32443	0.0201023	0.0433705	yes
REEP2	chr5:137774689-137782658	9.34362	19.5846	1.06767	-5.08136	3.74747e-07	2.07452e-06	yes
CYBA	chr16:88709696-88717492	68.9613	144.462	1.06683	-8.47263	0	0	yes
SLC22A17	chr14:23815526-23822080	15.5144	32.4899	1.06638	-6.38453	1.71919e-10	1.45604e-09	yes
ZFP106	chr15:42705020-42749730	9.14598	19.1519	1.06628	-11.3485	0	0	yes
LPPR2	chr19:11466061-11476374	13.7151	28.6934	1.06495	-6.95905	3.4257e-12	3.42364e-11	yes
TMEM14A	chr6:52535883-52551385	10.4833	21.9171	1.06396	-4.83799	1.31159e-06	6.71599e-06	yes
GNAI2	chr3:50273646-50296786	118.304	247.314	1.06385	-12.6189	0	0	yes
GALNT11	chr7:151722777-151819427	12.1058	25.3007	1.06347	-8.40641	0	0	yes
DHCR7	chr11:71145456-71159477	13.9297	29.106	1.06315	-8.31238	0	0	yes
FAM188B	chr7:30791750-30932002	1.00171	2.09225	1.0626	-2.97182	0.00296044	0.00797724	yes
ETHE1	chr19:44010870-44031396	18.3648	38.3148	1.06096	-6.08521	1.1634e-09	9.00555e-09	yes
FSTL3	chr19:676388-683392	11.1383	23.2312	1.06054	-7.53015	5.06262e-14	5.89183e-13	yes
ITGA1	chr5:52083773-52249485	5.263	10.973	1.06	-6.96565	3.26894e-12	3.27261e-11	yes
CERCAM	chr9:131182758-131199630	49.5491	103.296	1.05986	-11.5665	0	0	yes
ARL15	chr5:53180613-53606403	2.00633	4.1825	1.05981	-3.71606	0.000202351	0.00070507	yes
SEC11C	chr18:56807124-56826063	8.66575	18.0649	1.05979	-4.14869	3.34377e-05	0.000136037	yes
HMCN1	chr1:185703682-186446655	6.77254	14.1109	1.05904	-8.37292	0	0	yes
ACLY	chr17:40023178-40075272	46.4579	96.6564	1.05694	-11.0019	0	0	yes
RSU1	chr10:16632616-16859453	23.0869	48.0182	1.05651	-9.69851	0	0	yes
KIAA1715	chr2:176790409-176867018	4.77493	9.92042	1.05492	-7.71157	1.24345e-14	1.52352e-13	yes
HEATR5A	chr14:31760993-31889788	5.38496	11.1792	1.05381	-9.11971	0	0	yes
TACC1	chr8:38585703-38710546	13.0555	27.0695	1.05201	-10.226	0	0	yes
ORMDL2	chr12:56211805-56236767	9.40975	19.5069	1.05176	-4.0987	4.15476e-05	0.00016589	yes
FAM58A	chrX:152853382-152864632	9.34625	19.3591	1.05055	-3.78442	0.000154068	0.000551575	yes
LRRC8A	chr9:131644390-131680317	10.6674	22.0886	1.05009	-8.69218	0	0	yes
STK17A	chr7:43622691-43666978	12.5209	25.9211	1.04978	-9.31918	0	0	yes
KAZN	chr1:14925212-15478960	1.63571	3.38604	1.04968	-2.74796	0.00599679	0.0149797	yes
GNPTG	chr16:1401899-1464705	18.9342	39.1708	1.04879	-6.48113	9.10361e-11	7.94204e-10	yes
ZDHHC24	chr11:66306734-66313671	6.7961	14.0567	1.04848	-4.33444	1.46129e-05	6.30312e-05	yes
ATP6V0A1	chr17:40610861-40674597	8.28004	17.1222	1.04816	-7.17696	7.12763e-13	7.54579e-12	yes
MPP5	chr14:67708011-67802778	4.37748	9.04877	1.04762	-5.52678	3.26159e-08	2.07252e-07	yes
XYLT2	chr17:48423392-48438512	9.57576	19.7912	1.0474	-8.13825	4.44089e-16	6.07638e-15	yes
CD46	chr1:207925382-207968861	40.2652	83.1856	1.0468	-9.61184	0	0	yes
PTPLA	chr10:17631957-17659373	6.14403	12.6912	1.04657	-4.31307	1.61004e-05	6.89855e-05	yes
ATP6V1E1	chr22:18074902-18111588	50.0151	103.235	1.0455	-9.71598	0	0	yes
BIVM-ERCC5	chr13:103436630-103528351	3.35099	6.91375	1.04488	-4.21139	2.53802e-05	0.0001054	yes
OSGIN1	chr16:83986826-83999937	1.36209	2.80945	1.04446	-2.68098	0.00734069	0.0179503	yes
PGM2L1	chr11:74041360-74109502	2.31335	4.76361	1.04207	-6.74037	1.5798e-11	1.48425e-10	yes
AKIRIN1	chr1:39456915-39471737	24.0252	49.4694	1.04199	-9.72586	0	0	yes
GAMT	chr19:1397024-1401569	20.6481	42.5104	1.04181	-6.22675	4.76222e-10	3.85059e-09	yes
MROH1	chr8:145202918-145316843	4.72578	9.72662	1.04139	-4.7014	2.58381e-06	1.26391e-05	yes
CLN8	chr8:1711869-1734736	5.02134	10.3318	1.04094	-8.38069	0	0	yes
FAM214A	chr15:52873517-52970820	3.6303	7.46664	1.04037	-6.19118	5.97161e-10	4.78843e-09	yes
ZNHIT1	chr7:100849257-100867471	28.7533	59.1311	1.04019	-5.50278	3.73841e-08	2.36128e-07	yes
PDIA5	chr3:122785855-122880953	14.2336	29.2626	1.03976	-6.88962	5.59419e-12	5.46375e-11	yes
MIR210HG	chr11:565656-568457	2.24435	4.61351	1.03957	-3.67892	0.00023422	0.000804993	yes
TUSC2	chr3:50362340-50365668	9.54556	19.6216	1.03954	-5.9077	3.46927e-09	2.52376e-08	yes
NOTCH3	chr19:15270443-15311792	11.5004	23.6365	1.03934	-10.5353	0	0	yes
COMMD9	chr11:36293841-36310999	5.01235	10.2887	1.03751	-6.01151	1.83808e-09	1.38309e-08	yes
NDUFB3	chr2:201936461-201950473	28.9699	59.466	1.03751	-6.43672	1.22083e-10	1.0524e-09	yes
NEXN	chr1:78354199-78409578	13.6552	28.0268	1.03736	-8.05961	6.66134e-16	8.95614e-15	yes
FKBP1A	chr20:1290554-1373816	124.095	254.567	1.0366	-11.5188	0	0	yes
GLB1	chr3:33038099-33138694	36.1652	74.1152	1.03517	-10.0167	0	0	yes
ATP7B	chr13:52506805-52585630	1.66685	3.41106	1.0331	-4.99991	5.73561e-07	3.08818e-06	yes
SRPRB	chr3:133502876-133540336	16.0789	32.8927	1.0326	-9.07067	0	0	yes
YKT6	chr7:44240577-44253893	36.1292	73.863	1.03169	-10.8978	0	0	yes
CLTB	chr5:175819455-175843570	23.4713	47.9728	1.03131	-6.97334	3.09508e-12	3.11738e-11	yes
WLS	chr1:68167148-68698284	75.0018	153.245	1.03085	-8.65174	0	0	yes
FAM26E	chr6:116817650-116880031	1.23646	2.52634	1.03083	-3.45509	0.000550107	0.00173637	yes
FASTKD5	chr20:3087556-3140556	3.17537	6.48555	1.0303	-4.62302	3.78201e-06	1.79994e-05	yes
ARHGAP31	chr3:119013219-119138323	3.64756	7.44987	1.03028	-7.95659	1.77636e-15	2.32107e-14	yes
EMC3	chr3:10005635-10028522	27.2785	55.7086	1.03014	-7.5489	4.39648e-14	5.16843e-13	yes
PCMT1	chr6:150070830-150132557	31.3664	64.0427	1.02982	-6.48153	9.07998e-11	7.92739e-10	yes
PRR7	chr5:176853686-176883287	3.30601	6.74862	1.0295	-2.41324	0.0158114	0.0352333	yes
TUFT1	chr1:151512780-151556059	7.59106	15.4907	1.02903	-5.2583	1.45394e-07	8.55045e-07	yes
NSF	chr17_ctg5_hap1:195720-458604	10.8395	22.102	1.02789	-8.94514	0	0	yes
ARSK	chr5:94890824-94940806	2.959	6.02768	1.02649	-4.88219	1.04912e-06	5.44651e-06	yes
GABARAPL2	chr16:75600248-75611779	41.1629	83.8468	1.02641	-8.09531	6.66134e-16	8.95614e-15	yes
ZNF668	chr16:31072163-31085641	4.32352	8.80501	1.02612	-3.42448	0.000615976	0.00192128	yes
CYB5R3	chr22:43013845-43045405	56.562	115.179	1.02597	-11.5927	0	0	yes
KDELR2	chr7:6500711-6523849	66.6879	135.774	1.02571	-11.7743	0	0	yes
SOD1	chr21:33031934-33041243	81.1445	165.183	1.0255	-9.9698	0	0	yes
DEGS1	chr1:224370909-224381142	52.0288	105.885	1.02512	-10.7939	0	0	yes
GIPC1	chr19:14588570-14606961	37.2097	75.7041	1.02469	-8.07872	6.66134e-16	8.95614e-15	yes
KIAA1191	chr5:175773065-175788809	30.5382	62.1236	1.02452	-9.72735	0	0	yes
C2CD3	chr11:73745479-73882064	2.1858	4.4463	1.02445	-5.95547	2.5932e-09	1.91527e-08	yes
PLA2G12A	chr4:110631144-110651242	4.00254	8.13869	1.02388	-6.68458	2.3159e-11	2.13944e-10	yes
SEC61A1	chr3:127771211-127790526	137.945	280.406	1.02343	-12.3943	0	0	yes
TMEM184B	chr22:38615297-38669040	25.4091	51.6489	1.02339	-10.0806	0	0	yes
CLSTN3	chr12:7282966-7311530	2.98529	6.06652	1.023	-5.32513	1.00879e-07	6.0522e-07	yes
RRBP1	chr20:17594322-17662928	40.5766	82.4503	1.02288	-10.7421	0	0	yes
TPRG1L	chr1:3541555-3546694	18.6182	37.8295	1.0228	-8.68354	0	0	yes
ITGA6	chr2:173292313-173371181	14.1625	28.7675	1.02237	-8.50064	0	0	yes
SLC35B2	chr6:44221837-44225283	33.1368	67.3047	1.02227	-9.63427	0	0	yes
CTR9	chr11:10772810-10801290	8.87651	18.0222	1.02171	-8.66726	0	0	yes
TSR2	chrX:54466852-54471731	8.27589	16.7996	1.02144	-5.15731	2.50519e-07	1.42628e-06	yes
RAD18	chr3:8918879-9005159	1.09708	2.22569	1.02059	-4.07876	4.5276e-05	0.000179418	yes
HPCAL1	chr2:10443029-10567743	11.3636	23.0407	1.01977	-4.46639	7.95489e-06	3.5831e-05	yes
DAB2	chr5:39371775-39425335	40.6791	82.4611	1.01943	-11.4965	0	0	yes
COPB2	chr3:139076432-139108522	62.3801	126.447	1.01937	-11.8569	0	0	yes
ALKBH6	chr19:36500021-36505141	5.51476	11.1774	1.01922	-2.56756	0.0102417	0.0240458	yes
TBC1D2	chr9:100961279-101018003	10.2534	20.7637	1.01796	-6.43251	1.25512e-10	1.08035e-09	yes
ATPIF1	chr1:28562601-28564616	94.2587	190.869	1.01788	-7.63282	2.28706e-14	2.74423e-13	yes
DAG1	chr3:49506135-49573051	15.6264	31.6351	1.01754	-9.037	0	0	yes
BLZF1	chr1:169337193-169396670	6.27718	12.7079	1.01753	-5.7542	8.70514e-09	5.98375e-08	yes
PCDHA11	chr5:140165875-140391929	1.34865	2.72863	1.01666	-3.24138	0.00118954	0.00350676	yes
REEP3	chr10:65281122-65384883	8.99596	18.1354	1.01146	-8.58815	0	0	yes
RAMP1	chr2:238768186-238820755	3.97695	8.01664	1.01133	-2.79838	0.00513589	0.0130369	yes
EVA1A	chr2:75719443-75796848	10.2609	20.6742	1.01067	-6.17722	6.52382e-10	5.22041e-09	yes
CLP1	chr11:57425215-57429337	3.70487	7.46421	1.01057	-4.08102	4.48382e-05	0.000177988	yes
CCDC107	chr9:35658286-35665278	2.5917	5.21818	1.00965	-2.59478	0.00946506	0.0224587	yes
STAT3	chr17:40465342-40540513	19.2684	38.7817	1.00914	-9.49176	0	0	yes
TXNDC17	chr17:6481644-6554954	10.4756	21.0837	1.0091	-5.82698	5.64406e-09	3.98831e-08	yes
PLXNA3	chrX:153686622-153701985	16.7968	33.7939	1.00858	-10.7491	0	0	yes
KIAA0319L	chr1:35899090-36023037	9.75101	19.6101	1.00797	-9.01425	0	0	yes
C1orf51	chr1:150255228-150259501	1.1306	2.2733	1.0077	-2.33737	0.0194199	0.0421177	yes
SNAPIN	chr1:153631129-153643504	14.0208	28.1879	1.00751	-3.53194	0.00041253	0.00134041	yes
ABTB2	chr11:34172533-34379555	1.9719	3.96427	1.00747	-4.69037	2.72707e-06	1.33006e-05	yes
IPO13	chr1:44412477-44433694	7.36651	14.806	1.00713	-7.54951	4.37428e-14	5.14754e-13	yes
TSEN34	chr19:54694118-54698394	15.2113	30.5686	1.0069	-6.42355	1.3313e-10	1.14085e-09	yes
CD276	chr15:73976621-74006859	27.0746	54.401	1.00669	-10.0702	0	0	yes
DNAJC25	chr9:114393631-114432526	3.33331	6.69446	1.00601	-2.99748	0.00272223	0.00739719	yes
REEP6	chr19:1491164-1497924	1.81857	3.65226	1.00598	-2.41576	0.0157025	0.0350205	yes
PTPLB	chr3:123213362-123303924	9.37642	18.8173	1.00495	-4.71414	2.4273e-06	1.19339e-05	yes
TGOLN2	chr2:85545140-85555419	41.0146	82.2976	1.00471	-11.5227	0	0	yes
DUSP5	chr10:112257624-112271302	6.54281	13.1272	1.00458	-5.80295	6.51583e-09	4.5599e-08	yes
SMIM4	chr3:52570620-52574586	10.4179	20.8972	1.00425	-2.74331	0.00608231	0.0151803	yes
FDFT1	chr8:11660189-11696818	33.4012	66.9991	1.00424	-9.80034	0	0	yes
CDR2L	chr17:72983726-73001892	6.38914	12.8141	1.00404	-6.52591	6.7589e-11	5.98653e-10	yes
CD81	chr11:2398546-2418649	177.454	355.895	1.00401	-11.8192	0	0	yes
CYB561D2	chr3:50384918-50391496	7.19427	14.4267	1.00382	-3.9334	8.37511e-05	0.000316021	yes
GALNT10	chr5:153570294-153825382	36.0449	72.2678	1.00356	-11.6696	0	0	yes
POLR3K	chr16:96978-103632	5.90018	11.8224	1.00269	-3.28703	0.00101249	0.00302626	yes
NID2	chr14:52471519-52535946	42.8361	85.8289	1.00264	-11.8073	0	0	yes
LDLR	chr19:11200037-11244505	8.99073	18.0139	1.0026	-7.88509	3.10862e-15	3.98557e-14	yes
NAP1L5	chr4:89513573-89629693	2.32499	4.65482	1.0015	-3.07668	0.00209321	0.00584536	yes
DNAJB11	chr3:186288466-186303589	25.8369	51.7142	1.00113	-8.53435	0	0	yes

## Sheet: S2F-MSC up overlap
Supplementary Data 2F - expression of genes in MSCs which were up-regulated (2 fold change) in both MSC PTEN-/- vs MSC PTEN+/+ and NSC PTEN-/- vs NSC PTEN+/+
Gene	Locus	FPKM-PTEN+/+	FPKM-PTEN-/-	Log2(fold_change)	Test_stat	P_value	Q_value	Significant
ACTC1	chr15:35080296-35087927	0	1.34709	1.79769e+308	1.79769e+308	2.90193e-10	2.39481e-09	yes
KLLN	chr10:89618917-89623194	0.274256	7.51643	4.77645	-10.6504	0	0	yes
MAFB	chr20:39314516-39317876	0.0943254	2.18603	4.53452	-4.85394	1.21031e-06	6.24143e-06	yes
PRSS35	chr6:84222193-84235421	0.252298	3.27928	3.70018	-5.95521	2.59741e-09	1.91716e-08	yes
RGS5	chr1:163112088-163291581	3.00689	34.704	3.52876	-19.3755	0	0	yes
SYTL2	chr11:85405264-85522178	1.87125	21.413	3.51641	-10.8717	0	0	yes
LMCD1	chr3:8543510-8609806	1.09044	11.4777	3.39585	-8.98329	0	0	yes
ANKRD1	chr10:92671856-92681032	19.1671	185.286	3.27305	-29.9328	0	0	yes
KCTD12	chr13:77454303-77460540	0.156519	1.34859	3.10704	-6.00173	1.95226e-09	1.46521e-08	yes
PLAT	chr8:42032235-42065194	38.304	309.357	3.01371	-33.7786	0	0	yes
THBS1	chr15:39873279-39889668	187.37	1480.17	2.9818	-32.0533	0	0	yes
FRAS1	chr4:78978723-79465423	0.700479	4.71358	2.75041	-12.4752	0	0	yes
KAL1	chrX:8496914-8700227	0.233797	1.55075	2.72964	-6.47974	9.18781e-11	8.00948e-10	yes
PCDHB5	chr5:140514799-140517704	0.196429	1.30079	2.72731	-3.9008	9.58741e-05	0.000356776	yes
VSTM4	chr10:50222332-50323559	0.237828	1.55684	2.71063	-6.26416	3.74841e-10	3.06072e-09	yes
CPA4	chr7:129932973-129964020	27.3132	168.094	2.6216	-27.7258	0	0	yes
SORCS2	chr4:7194373-7744564	1.2853	7.61596	2.56692	-12.0818	0	0	yes
EPS8L2	chr11:706119-727727	4.58825	24.8069	2.43472	-14.7305	0	0	yes
CTGF	chr6:132269316-132272518	125.111	650.088	2.37743	-28.6705	0	0	yes
CLSTN2	chr3:139654026-140286919	19.0021	95.1311	2.32376	-25.5219	0	0	yes
CHRDL1	chrX:109917083-110039286	0.457263	2.23733	2.29068	-4.55053	5.35114e-06	2.47961e-05	yes
PDLIM3	chr4:186421814-186456712	0.724715	3.50397	2.27351	-5.17622	2.2643e-07	1.2987e-06	yes
HSPB8	chr12:119616594-119632551	4.05644	18.7883	2.21155	-10.5515	0	0	yes
KIAA1462	chr10:30301728-30348488	2.11133	9.60722	2.18597	-15.4318	0	0	yes
MAMDC2	chr9:72658496-72873790	13.2137	58.6561	2.15024	-20.0828	0	0	yes
LIMS2	chr2:128395995-128439360	2.7588	12.1728	2.14155	-7.00307	2.50422e-12	2.5399e-11	yes
ITGA3	chr17:48133339-48167849	40.0343	175.774	2.13441	-25.2993	0	0	yes
PRDM1	chr6:106534194-106557814	0.364258	1.53015	2.07064	-4.86454	1.14722e-06	5.92928e-06	yes
HBEGF	chr5:139712427-139726188	3.39568	13.9958	2.04322	-9.79249	0	0	yes
RGS4	chr1:163038395-163046592	47.2993	191.976	2.02103	-22.2349	0	0	yes
GSN	chr9:124030379-124095120	54.6522	218.255	1.99767	-20.973	0	0	yes
LOC643401	chr5:27472398-27496508	3.02213	11.5465	1.93382	-6.05151	1.43496e-09	1.09683e-08	yes
MYLK	chr3:123304402-123603149	10.0349	34.0286	1.76172	-14.1068	0	0	yes
BACE2	chr21:42539727-42648524	4.3291	14.5126	1.74517	-9.03666	0	0	yes
PTPRE	chr10:129705324-129884164	0.389631	1.25082	1.6827	-3.3532	0.000798841	0.00243856	yes
CNN1	chr19:11649578-11661138	8.00248	25.0954	1.6489	-9.10524	0	0	yes
KLF5	chr13:73633141-73651676	1.66999	5.19927	1.63847	-6.33588	2.35984e-10	1.97129e-09	yes
CLU	chr8:27454433-27472328	10.0562	30.9121	1.62009	-12.5208	0	0	yes
IGFBP2	chr2:217498126-217529158	195.337	599.852	1.61864	-19.2196	0	0	yes
PRSS23	chr11:86511490-86522273	57.0065	174.329	1.61262	-19.1506	0	0	yes
PCDH7	chr4:30722029-31148423	0.998768	2.96991	1.5722	-4.39108	1.1279e-05	4.94038e-05	yes
CCDC69	chr5:150560612-150603654	0.546689	1.596	1.54567	-3.79717	0.000146356	0.000526727	yes
S100A10	chr1:151955385-151966714	83.379	237.493	1.51013	-15.0415	0	0	yes
LINC00152	chr2:87754973-87821030	57.7645	163.91	1.50464	-9.4178	0	0	yes
GLIPR1	chr12:75874512-75905418	41.1327	115.692	1.49193	-14.9115	0	0	yes
S100A4	chr1:153516094-153518282	12.3987	34.0196	1.45618	-4.64033	3.47861e-06	1.6658e-05	yes
PYGL	chr14:51371934-51411248	10.2022	27.1533	1.41225	-10.6573	0	0	yes
LOC541471	chr2:112124590-112252692	40.2277	106.635	1.40642	-7.40299	1.33227e-13	1.49645e-12	yes
SEMA3F	chr3:50192847-50226508	0.47354	1.2349	1.38283	-3.01233	0.00259251	0.00707619	yes
SPARC	chr5:151040656-151066615	1054.95	2737.49	1.37568	-12.4984	0	0	yes
TNFRSF12A	chr16:3070312-3072383	58.2186	148.84	1.35421	-12.0922	0	0	yes
S100A16	chr1:153579366-153585514	105.448	268.834	1.35019	-14.3839	0	0	yes
ANXA1	chr9:75766780-75785307	132.316	336.863	1.34817	-15.7929	0	0	yes
IGFBP3	chr7:45951843-45960871	51.6545	131.459	1.34764	-15.0167	0	0	yes
SAMD4A	chr14:55034329-55260033	4.65354	11.7074	1.33102	-9.1631	0	0	yes
S100A13	chr1:153591275-153618782	87.6724	217.173	1.30865	-9.23795	0	0	yes
SH3BGRL3	chr1:26606212-26608013	152.07	366.262	1.26814	-14.1578	0	0	yes
ARHGDIB	chr12:15094949-15114562	6.26575	14.5027	1.21076	-5.21084	1.87985e-07	1.08571e-06	yes
PALM2-AKAP2	chr9:112403067-112934791	4.38004	10.1253	1.20894	-5.06896	3.99999e-07	2.20484e-06	yes
HAPLN3	chr15:89420518-89438770	1.05502	2.43245	1.20514	-2.6033	0.009233	0.0219484	yes
GPR153	chr1:6307405-6321035	1.38338	3.14831	1.18638	-4.23565	2.27887e-05	9.53886e-05	yes
S100A11	chr1:152004981-152009511	452.714	1029.51	1.18529	-13.9046	0	0	yes
PTRF	chr17:40554466-40575338	122.898	277.805	1.17661	-14.2627	0	0	yes
SPINT2	chr19:38755097-38783254	7.40526	16.6369	1.16777	-6.04066	1.53487e-09	1.17048e-08	yes
LRRC16A	chr6:25279655-25620758	1.03594	2.32201	1.16443	-4.18802	2.81403e-05	0.000116238	yes
AQP3	chr9:33441151-33447631	0.847519	1.88142	1.15051	-2.36311	0.0181221	0.0396289	yes
LOX	chr5:121398889-121414055	85.6189	186.567	1.1237	-13.5122	0	0	yes
FLNC	chr7:128470482-128499328	30.3702	66.1299	1.12265	-13.309	0	0	yes
CDKN1A	chr6:36644236-36655116	307.162	654.842	1.09215	-13.0851	0	0	yes
TAGLN	chr11:117049938-117075508	456.941	970.68	1.08699	-12.7136	0	0	yes
TUBB6	chr18:12308256-12326568	78.0039	164.625	1.07756	-11.8997	0	0	yes
LUM	chr12:91497231-91505542	8.09857	16.89	1.06043	-6.40645	1.48951e-10	1.26986e-09	yes
TAGLN2	chr1:159887902-159895284	162.451	332.716	1.03428	-12.0302	0	0	yes
LCTL	chr15:66797430-66857835	1.87803	3.82756	1.0272	-3.02381	0.00249617	0.00683735	yes
SFXN3	chr10:102790995-102800998	14.0836	28.6963	1.02685	-8.71727	0	0	yes
LIPG	chr18:47088426-47119278	1.16392	2.36824	1.02482	-3.6122	0.000303609	0.0010155	yes

## Sheet: S2G-MSC down specific
Supplementary Data 2G - expression of down-regulated genes (2 fold change) specifically in MSC PTEN-/- vs MSC PTEN+/+
Gene	Locus	FPKM-PTEN+/+	FPKM-PTEN-/-	Log2(fold_change)	Test_stat	P_value	Q_value	Significant
PTGIS	chr20:48120410-48184707	4.7031	0.0110157	-8.73791	4.28889	1.79565e-05	7.64022e-05	yes
S100A6	chr1:153507075-153508717	37.6082	0.116302	-8.33702	4.0902	4.30999e-05	0.000171616	yes
FENDRR	chr16:86508130-86542466	2.45597	0.0813374	-4.91623	3.78847	0.000151579	0.000543839	yes
PTGDS	chr9:139871955-139876194	2.96419	0.0982193	-4.91549	2.38121	0.0172558	0.0379995	yes
TNFSF18	chr1:173010359-173020103	8.56367	0.410919	-4.3813	4.19353	2.74651e-05	0.00011361	yes
C1R	chr12:7187514-7245043	7.82831	0.384626	-4.34717	8.00077	1.33227e-15	1.76666e-14	yes
APOL6	chr22:36044423-36064456	2.57364	0.153	-4.07221	9.62571	0	0	yes
OPLAH	chr8:145106166-145115584	3.17059	0.195642	-4.01847	6.57693	4.80276e-11	4.31653e-10	yes
SCRG1	chr4:174309298-174320617	10.9605	0.725258	-3.91768	5.576	2.46114e-08	1.58824e-07	yes
PKDCC	chr2:42275160-42285668	18.8492	1.29621	-3.86213	12.5503	0	0	yes
CENPA	chr2:27008881-27017455	1.98576	0.139049	-3.83603	2.67944	0.00737461	0.0180066	yes
MMP9	chr20:44637546-44645200	3.20941	0.226112	-3.8272	5.09551	3.4781e-07	1.9337e-06	yes
SAPCD2	chr9:139956578-139965028	1.1824	0.0838837	-3.81719	4.03353	5.49453e-05	0.000214368	yes
IQGAP3	chr1:156495196-156542396	2.59487	0.190072	-3.77104	8.09974	4.44089e-16	6.07638e-15	yes
TNFRSF9	chr1:7975930-8003225	1.7679	0.130342	-3.76167	6.36837	1.91043e-10	1.61095e-09	yes
CXCL5	chr4:74861358-74864416	11.4431	0.878005	-3.70411	9.49016	0	0	yes
INHBE	chr12:57849095-57851791	7.42141	0.577472	-3.68387	8.43931	0	0	yes
IFIT1	chr10:91152302-91166244	1.39209	0.110258	-3.65829	3.73961	0.000184304	0.00064881	yes
SKA1	chr18:47901391-47920538	1.12786	0.0933518	-3.59477	2.41719	0.0156407	0.03492	yes
NDC80	chr18:2571509-2616634	3.68439	0.308618	-3.57753	5.82871	5.58587e-09	3.94959e-08	yes
FAM129A	chr1:184760165-184943682	13.2045	1.1429	-3.53026	17.7087	0	0	yes
KLHDC7B	chr22:50986461-50989452	1.54846	0.134922	-3.52064	4.05082	5.10393e-05	0.000200613	yes
TSLP	chr5:110405777-110413722	3.78611	0.358319	-3.4014	5.48613	4.10835e-08	2.57393e-07	yes
VIT	chr2:36923832-37041937	2.00312	0.190345	-3.39556	3.15727	0.00159256	0.00458864	yes
HMGB2	chr4:174252526-174255595	20.8889	1.99843	-3.3858	7.94323	1.9984e-15	2.59949e-14	yes
BEX2	chrX:102564273-102565974	5.66471	0.542092	-3.38539	2.79622	0.00517045	0.0131178	yes
ST6GALNAC3	chr1:76540388-77096669	3.64409	0.358609	-3.34507	5.93553	2.92893e-09	2.15091e-08	yes
CKAP2L	chr2:113495443-113522254	2.20045	0.221929	-3.30963	5.35353	8.62543e-08	5.20171e-07	yes
CXCL3	chr4:74902311-74904490	14.5045	1.50049	-3.27299	7.41355	1.23013e-13	1.38979e-12	yes
TRIB3	chr20:361307-378203	71.1152	7.4375	-3.25727	21.4358	0	0	yes
FAM64A	chr17:6347734-6354385	2.34354	0.251445	-3.22038	3.66341	0.000248882	0.000850596	yes
GGT5	chr22:24615621-24641110	1.96224	0.21111	-3.21643	4.00892	6.09983e-05	0.000236552	yes
ASPM	chr1:197053256-197115824	2.33044	0.257445	-3.17827	9.65391	0	0	yes
IL32	chr16:3115312-3119668	13.1519	1.48729	-3.14452	5.09576	3.47348e-07	1.93206e-06	yes
GPRC5B	chr16:19870292-19896151	1.73926	0.197411	-3.1392	4.3616	1.29115e-05	5.61937e-05	yes
HMMR	chr5:162887516-162918953	2.34213	0.269333	-3.12035	4.39945	1.08524e-05	4.7679e-05	yes
CLDN11	chr3:170136652-170152479	59.5959	6.90004	-3.11054	20.3478	0	0	yes
CYP2S1	chr19:41699114-41713444	1.22815	0.142273	-3.10974	3.53799	0.000403182	0.00131408	yes
NUSAP1	chr15:41624891-41673248	5.06211	0.593239	-3.09305	4.41479	1.01109e-05	4.4726e-05	yes
CFI	chr4:110661847-110723335	1.91724	0.225234	-3.08953	4.0673	4.7562e-05	0.000188092	yes
WISP1	chr8:134203281-134243932	3.76669	0.44359	-3.086	5.50354	3.72243e-08	2.35247e-07	yes
DEPDC1	chr1:68939834-68962799	2.38147	0.28349	-3.07048	4.68762	2.76403e-06	1.34696e-05	yes
CDCA7	chr2:174219560-174233718	2.70586	0.323971	-3.06215	3.6554	0.000256784	0.000874768	yes
NEK2	chr1:211831598-211848972	1.86142	0.22532	-3.04635	3.40508	0.000661458	0.00204664	yes
CASC5	chr15:40886446-40954881	1.41306	0.171614	-3.04158	6.3151	2.69981e-10	2.24076e-09	yes
KIF15	chr3:44803208-44894748	1.00074	0.122644	-3.02851	4.65043	3.31247e-06	1.59018e-05	yes
CDK1	chr10:62538088-62554610	6.85697	0.843036	-3.02391	6.64123	3.11087e-11	2.84664e-10	yes
ACTG2	chr2:74120092-74146780	48.8182	6.15228	-2.98823	14.2251	0	0	yes
IFI44	chr1:79115476-79129763	2.54047	0.320532	-2.98655	4.15918	3.19392e-05	0.000130398	yes
IL34	chr16:70613797-70694585	2.34155	0.296437	-2.98167	3.13595	0.00171299	0.0048895	yes
AURKB	chr17:8108048-8113944	2.69662	0.343811	-2.97146	3.23455	0.00121837	0.00358527	yes
PCDH18	chr4:138440073-138453629	18.0422	2.30215	-2.97032	18.0916	0	0	yes
C1S	chr12:7167979-7178335	7.86576	1.00995	-2.9613	6.40799	1.4745e-10	1.25799e-09	yes
PTX3	chr3:156977531-157221415	1057.43	136.121	-2.95761	30.4948	0	0	yes
KIF18B	chr17:43002078-43025079	1.05266	0.13606	-2.95173	3.63117	0.000282135	0.000950802	yes
COL21A1	chr6:55921387-56112378	1.81386	0.234509	-2.95135	5.75799	8.512e-09	5.85793e-08	yes
ROBO3	chr11:124735304-124751370	1.93539	0.251171	-2.94588	5.87705	4.17646e-09	3.01178e-08	yes
KIF14	chr1:200520624-200589862	1.15964	0.151672	-2.93465	5.89374	3.77545e-09	2.73962e-08	yes
KLHL23	chr2:170550963-170608396	2.07803	0.275982	-2.91257	5.6399	1.70151e-08	1.12494e-07	yes
UBE2C	chr20:44441254-44445596	15.4765	2.08186	-2.89413	5.80056	6.60939e-09	4.61981e-08	yes
GSTM1	chr1:110230417-110236367	3.15531	0.424614	-2.89355	3.34589	0.000820178	0.00249843	yes
CASP1	chr11:104896236-104905884	2.26418	0.30926	-2.87209	2.37557	0.0175219	0.038527	yes
CDC20	chr1:43824625-43828873	9.34634	1.279	-2.86939	7.68775	1.4877e-14	1.80941e-13	yes
PBK	chr8:27667137-27695349	3.11743	0.427505	-2.86634	4.57345	4.79759e-06	2.241e-05	yes
LOC441454	chr9:99671356-99672737	1.06978	0.149295	-2.84108	2.27849	0.0226973	0.0481985	yes
CENPF	chr1:214776531-214837914	5.17002	0.725928	-2.83227	14.5011	0	0	yes
TOP2A	chr17:38544772-38574202	12.6339	1.77549	-2.83101	15.6562	0	0	yes
TOX	chr8:59717976-60031767	3.20142	0.451158	-2.82701	6.94083	3.89799e-12	3.8723e-11	yes
MTUS1	chr8:17501302-17658426	2.94658	0.426865	-2.78719	6.28507	3.27704e-10	2.68528e-09	yes
FOXM1	chr12:2945981-2998691	4.90553	0.713192	-2.78205	6.16933	6.8581e-10	5.4728e-09	yes
MKI67	chr10:129894924-129924468	2.94703	0.438022	-2.75019	9.54113	0	0	yes
SKA3	chr13:21727733-21753220	1.5721	0.237321	-2.72778	3.6229	0.000291319	0.000979477	yes
KIF4A	chrX:69509878-69640774	1.99617	0.301342	-2.72776	6.08118	1.19305e-09	9.21633e-09	yes
KIF11	chr10:94352824-94415152	3.26132	0.495277	-2.71915	7.94296	1.9984e-15	2.59949e-14	yes
BUB1	chr2:111395408-111435684	3.21577	0.494472	-2.70121	6.70609	1.99911e-11	1.86161e-10	yes
TTK	chr6:80714321-80752244	2.10704	0.32476	-2.69777	4.52204	6.12465e-06	2.80222e-05	yes
MOXD1	chr6:132617193-132722664	4.50637	0.698963	-2.68868	7.09034	1.33782e-12	1.38102e-11	yes
PRC1	chr15:91509267-91537881	7.55846	1.17371	-2.68702	7.17349	7.30971e-13	7.7315e-12	yes
KIAA1199	chr15:81071711-81243999	24.9544	3.88227	-2.68432	21.4927	0	0	yes
EPSTI1	chr13:43460523-43566407	0.993918	0.155296	-2.6781	3.45952	0.000541147	0.00171275	yes
COL16A1	chr1:32117847-32169768	27.2667	4.27597	-2.67282	20.2211	0	0	yes
CYP1B1	chr2:38294745-38303323	7.59792	1.19251	-2.6716	11.0176	0	0	yes
CTSS	chr1:150702671-150738433	1.63796	0.257352	-2.67009	4.65099	3.30352e-06	1.58654e-05	yes
LOC643723	chr1:219254316-219347130	3.94138	0.620184	-2.66793	4.72593	2.2906e-06	1.12905e-05	yes
MYBL2	chr20:42295708-42345122	2.65856	0.419709	-2.66318	5.38662	7.17967e-08	4.35927e-07	yes
SELENBP1	chr1:151336777-151345210	4.23057	0.672789	-2.65263	5.13182	2.86956e-07	1.6218e-06	yes
SECTM1	chr17:80278899-80291921	1.72003	0.275319	-2.64326	3.62099	0.000293478	0.000986449	yes
PHYHD1	chr9:131683173-131704320	2.18303	0.35127	-2.63568	2.52436	0.0115909	0.0268066	yes
CENPK	chr5:64813592-64858995	2.31998	0.380735	-2.60725	3.09756	0.00195118	0.00549237	yes
C3	chr19:6677845-6720662	4.41582	0.725244	-2.60614	9.2378	0	0	yes
FAM83D	chr20:37554954-37581703	1.58202	0.25987	-2.60591	3.74883	0.000177661	0.000628283	yes
LOC100127983	chr8:91803920-91997485	4.10968	0.677766	-2.60017	3.73086	0.000190826	0.000668929	yes
GSDMD	chr8:144635556-144645231	4.43229	0.731836	-2.59846	5.13911	2.76049e-07	1.56396e-06	yes
PLK1	chr16:23690200-23724821	6.68695	1.10545	-2.59672	6.99773	2.60147e-12	2.63624e-11	yes
CCNA2	chr4:122722471-122745088	4.39246	0.729385	-2.59028	5.9129	3.36139e-09	2.45143e-08	yes
SLC7A2	chr8:17354596-17428077	10.7265	1.7929	-2.58081	14.9618	0	0	yes
IFI35	chr17:41158741-41166476	4.60742	0.774032	-2.57349	4.5091	6.51027e-06	2.96114e-05	yes
DDIT4L	chr4:101107026-101111655	2.27517	0.383516	-2.56861	4.53286	5.81901e-06	2.67929e-05	yes
ESM1	chr5:54273694-54281414	1.11253	0.190124	-2.54883	2.52786	0.0114761	0.0265783	yes
BUB1B	chr15:40453209-40569688	2.88743	0.494881	-2.54463	6.5098	7.52498e-11	6.60457e-10	yes
EBF4	chr20:2673523-2740754	4.7284	0.81057	-2.54434	6.69082	2.21925e-11	2.05506e-10	yes
HHEX	chr10:94449680-94455408	4.93969	0.847747	-2.54271	5.38856	7.10228e-08	4.31906e-07	yes
ZMAT1	chrX:101137259-101187039	1.10063	0.189699	-2.53655	3.05343	0.0022624	0.00626059	yes
RGS17	chr6:153332031-153452389	3.46471	0.598373	-2.53362	4.16133	3.16397e-05	0.000129357	yes
DLGAP5	chr14:55614833-55658396	2.81276	0.486568	-2.53127	5.45253	4.96591e-08	3.0829e-07	yes
PLK4	chr4:128802015-128820377	1.31411	0.231886	-2.5026	4.04001	5.34496e-05	0.000209519	yes
RPL39L	chr3:186838740-186857263	7.04801	1.26483	-2.47828	3.88222	0.000103509	0.000382612	yes
NUF2	chr1:163291722-163325553	2.77864	0.501629	-2.46969	3.3838	0.000714892	0.00219791	yes
HES6	chr2:239146907-239148681	2.13718	0.390653	-2.45175	2.51911	0.0117651	0.0271556	yes
NTN1	chr17:8924858-9147317	4.8455	0.886513	-2.45043	9.43152	0	0	yes
TM6SF1	chr15:83776323-83806111	3.97121	0.729159	-2.44527	4.82284	1.41532e-06	7.2121e-06	yes
ALOX5AP	chr13:31287614-31338565	3.52943	0.651404	-2.43781	3.12091	0.00180292	0.00511725	yes
NCAPG	chr4:17812435-18023483	1.90583	0.353131	-2.43214	5.27743	1.31006e-07	7.73175e-07	yes
TNFSF15	chr9:117546914-117568408	3.17534	0.590102	-2.42787	7.94134	1.9984e-15	2.59949e-14	yes
TNNT1	chr19:55644160-55660606	11.8639	2.21935	-2.41836	4.12081	3.77541e-05	0.000152105	yes
DDX60	chr4:169137441-169239958	2.64855	0.497798	-2.41157	7.59144	3.15303e-14	3.74843e-13	yes
CPS1	chr2:211342405-211543831	3.91166	0.735992	-2.41002	8.822	0	0	yes
CIT	chr12:120123594-120315095	1.16108	0.218718	-2.40832	5.53687	3.07932e-08	1.96315e-07	yes
SDK1	chr7:3341079-4308631	3.69291	0.69578	-2.40805	10.4872	0	0	yes
CTH	chr1:70876900-70905534	10.0339	1.8934	-2.40583	7.256	3.98792e-13	4.27256e-12	yes
ASNS	chr7:97481428-97501854	127.324	24.1385	-2.3991	20.2692	0	0	yes
SOD3	chr4:24797084-24802467	8.68274	1.65421	-2.39201	5.9337	2.96178e-09	2.17091e-08	yes
HJURP	chr2:234745485-234763212	2.43964	0.465826	-2.3888	5.23909	1.61372e-07	9.40902e-07	yes
PPP1R14A	chr19:38741876-38747231	6.19946	1.18536	-2.38682	3.69555	0.000219412	0.00075882	yes
SHF	chr15:45459411-45493373	1.14174	0.219929	-2.37612	3.20769	0.00133805	0.00391165	yes
CENPE	chr4:104026962-104119566	2.16001	0.418896	-2.36637	8.30096	0	0	yes
ARHGAP11A	chr15:32907690-32931868	3.76535	0.730698	-2.36544	6.90586	4.99001e-12	4.9067e-11	yes
GBGT1	chr9:136028339-136039301	1.01568	0.197309	-2.36392	2.6153	0.00891501	0.0212666	yes
MDK	chr11:46402333-46405387	135.171	26.3378	-2.35958	13.8084	0	0	yes
PALM3	chr19:14164178-14169971	1.42018	0.277537	-2.35532	3.78796	0.000151889	0.000544783	yes
PTGES	chr9:132500614-132515344	4.121	0.805378	-2.35526	4.92122	8.6006e-07	4.52369e-06	yes
COL15A1	chr9:101706137-101833068	1.08092	0.212252	-2.34841	4.68212	2.83919e-06	1.3801e-05	yes
LAMA2	chr6:129204285-129837710	2.51789	0.496542	-2.34223	9.33505	0	0	yes
IFIT3	chr10:91087601-91100725	4.11267	0.811128	-2.34207	5.79368	6.88619e-09	4.80171e-08	yes
PDGFD	chr11:103777913-104035027	3.283	0.656157	-2.3229	6.42269	1.33888e-10	1.1465e-09	yes
BDKRB2	chr14:96671134-96710666	6.51807	1.30316	-2.32243	9.90365	0	0	yes
PCK2	chr14:24563482-24573339	42.9623	8.60478	-2.31986	13.8821	0	0	yes
TRPV2	chr17:16318855-16340317	1.40036	0.280722	-2.31858	3.73559	0.000187274	0.000658468	yes
UBA7	chr3:49842637-49851391	5.21921	1.04662	-2.31809	7.75812	8.65974e-15	1.07235e-13	yes
GPC2	chr7:99767228-99774990	2.4725	0.498791	-2.30946	4.48054	7.44548e-06	3.36672e-05	yes
ACSS3	chr12:81471808-81649582	1.41637	0.288315	-2.29648	3.85212	0.000117098	0.000428337	yes
CDKN2C	chr1:51434366-51440309	1.6377	0.33384	-2.29445	2.75562	0.00585811	0.0146775	yes
TFAP4	chr16:4307186-4323001	3.03564	0.61912	-2.29371	4.5619	5.06923e-06	2.36123e-05	yes
FSBP	chr8:95384187-95487343	1.1485	0.235367	-2.28677	3.46167	0.000536831	0.00170094	yes
LSAMP	chr3:115521209-116164385	1.23416	0.253868	-2.28138	6.3719	1.86696e-10	1.57774e-09	yes
SH2D3C	chr9:130500595-130541048	1.43479	0.296389	-2.27528	3.24577	0.00117133	0.00345737	yes
CDKN1C	chr11:2904447-2906995	2.91088	0.602514	-2.27239	3.02567	0.00248083	0.00679998	yes
ASF1B	chr19:14230320-14247440	1.60496	0.333663	-2.26607	3.04837	0.00230086	0.00635185	yes
CCNB2	chr15:59397283-59417244	7.32351	1.52741	-2.26145	6.22648	4.77036e-10	3.85449e-09	yes
HTRA3	chr4:8271488-8308838	10.8744	2.27774	-2.25526	8.95012	0	0	yes
TNFAIP6	chr2:152214105-152236562	3.59717	0.763161	-2.2368	4.00021	6.32868e-05	0.000244446	yes
LRRC49	chr15:71184927-71342436	8.96422	1.91637	-2.2258	8.63524	0	0	yes
UNC5B	chr10:72972291-73062635	11.3474	2.44182	-2.21633	10.6735	0	0	yes
ASS1	chr9:133320093-133376661	37.0374	7.97126	-2.2161	11.7656	0	0	yes
AKNA	chr9:117096432-117156685	5.86877	1.26327	-2.21589	11.3138	0	0	yes
KIF2C	chr1:45205489-45233438	3.32818	0.720505	-2.20765	5.82103	5.84863e-09	4.11782e-08	yes
FKBP5	chr6:35541361-35704724	2.60473	0.566309	-2.20147	5.45204	4.97956e-08	3.08972e-07	yes
BIRC5	chr17:76210276-76221716	4.12468	0.905621	-2.1873	4.09708	4.18393e-05	0.000166883	yes
CENPH	chr5:68485374-68506184	3.08538	0.680405	-2.18098	3.64934	0.000262911	0.000894066	yes
CACNA1H	chr16:1203240-1275254	2.06958	0.456466	-2.18076	6.69444	2.16505e-11	2.00968e-10	yes
PHGDH	chr1:120254418-120286849	107.317	23.6816	-2.18004	19.7589	0	0	yes
CECR1	chr22:17660191-17690779	8.77752	1.93997	-2.17778	8.75477	0	0	yes
CDCA8	chr1:38158072-38175391	3.22441	0.715732	-2.17154	4.9469	7.5404e-07	3.98957e-06	yes
PDE4D	chr5:58264865-59843484	2.31722	0.514425	-2.17136	5.13312	2.84975e-07	1.61217e-06	yes
CASP4	chr11:104813593-104839325	23.0986	5.16394	-2.16126	9.57969	0	0	yes
MIS18BP1	chr14:45672392-45722605	2.35567	0.527104	-2.15998	6.14769	7.86181e-10	6.22666e-09	yes
EZH2	chr7:148504463-148581441	3.84725	0.865054	-2.15297	3.7419	0.000182632	0.000643511	yes
ZIC2	chr13:100634025-100639019	1.92122	0.433077	-2.14933	3.91379	9.08572e-05	0.00034007	yes
CXCL2	chr4:74962753-74964997	28.4074	6.42512	-2.14447	9.18898	0	0	yes
TLR2	chr4:154605440-154627242	2.33309	0.527978	-2.14369	5.01942	5.18283e-07	2.8088e-06	yes
ADCY4	chr14:24787554-24804277	1.17057	0.265877	-2.13838	3.0651	0.002176	0.00605039	yes
GTSE1	chr22:46692637-46726707	2.1888	0.500867	-2.12764	4.67852	2.88952e-06	1.40281e-05	yes
APOLD1	chr12:12878850-12944399	2.90205	0.667241	-2.12079	6.29097	3.15489e-10	2.58701e-09	yes
KIF20B	chr10:91461366-91534700	2.02138	0.465631	-2.11808	6.58649	4.5034e-11	4.06321e-10	yes
OIP5	chr15:41601465-41624819	1.54311	0.357068	-2.11157	2.31761	0.0204705	0.0440404	yes
PSAT1	chr9:80912058-80945009	181.879	42.1431	-2.10961	21.3552	0	0	yes
TRIM59	chr3:160153290-160167626	5.41949	1.26015	-2.10456	7.71705	1.19904e-14	1.47534e-13	yes
BDKRB1	chr14:96722546-96731100	1.87867	0.439918	-2.09441	2.63962	0.00829995	0.0199801	yes
FRRS1L	chr9:111899580-111929571	3.09404	0.726092	-2.09127	3.21404	0.00130883	0.00383108	yes
FES	chr15:91427664-91439006	1.24654	0.293392	-2.08703	2.85938	0.00424473	0.0109912	yes
ZNF711	chrX:84498996-84528368	4.80483	1.1331	-2.08422	7.85774	3.9968e-15	5.09055e-14	yes
SHOX2	chr3:157813799-157823952	4.32902	1.0211	-2.08392	5.60141	2.12617e-08	1.38751e-07	yes
PLEKHG4B	chr5:140372-190087	1.31737	0.311008	-2.08264	7.07397	1.50568e-12	1.55017e-11	yes
NMI	chr2:152126981-152146430	6.92864	1.63639	-2.08205	5.60986	2.02496e-08	1.32744e-07	yes
FAM111A	chr11:58910317-58922511	5.87729	1.39308	-2.07687	5.49963	3.80589e-08	2.39868e-07	yes
IL1B	chr2:113587336-113594356	3.5568	0.843135	-2.07674	4.09595	4.20436e-05	0.00016764	yes
KIAA1211	chr4:57036360-57196890	2.47904	0.588013	-2.07586	7.31901	2.498e-13	2.72153e-12	yes
TAPBPL	chr12:6561176-6579843	1.96314	0.471149	-2.05891	2.99267	0.00276551	0.00750426	yes
NR1H3	chr11:47260852-47290584	1.62456	0.390805	-2.05553	2.53252	0.0113247	0.0262749	yes
KIF20A	chr5:137514416-137549032	2.44409	0.589898	-2.05076	4.73487	2.19195e-06	1.08273e-05	yes
C4orf32	chr4:113066552-113110237	1.84067	0.445832	-2.04566	3.64472	0.000267688	0.000908122	yes
CPXM1	chr20:2774714-2781292	9.28135	2.25184	-2.04323	7.91341	2.44249e-15	3.15593e-14	yes
POTEF	chr2:130831107-130886795	4.60446	1.12461	-2.0336	7.9744	1.55431e-15	2.05173e-14	yes
GAS2L3	chr12:100967488-101018685	1.42865	0.349391	-2.03174	3.25079	0.00115084	0.00340469	yes
TMCC3	chr12:94960899-95044324	1.2887	0.315226	-2.03146	4.9333	8.08533e-07	4.26234e-06	yes
NAALAD2	chr11:89867817-89925779	1.95607	0.479093	-2.02958	4.47435	7.66441e-06	3.45763e-05	yes
CPNE7	chr16:89642175-89663654	15.2708	3.75494	-2.02391	9.47689	0	0	yes
ISLR	chr15:74466086-74469212	1.05838	0.262203	-2.0131	2.55983	0.0104723	0.0245426	yes
CBX2	chr17:77751976-77761449	1.76959	0.440333	-2.00675	2.57319	0.0100766	0.0237206	yes
KIAA0101	chr15:64657210-64673702	3.79437	0.94507	-2.00537	3.32062	0.000898165	0.00272099	yes
DNM3OS	chr1:171810620-172381857	15.6699	3.91874	-1.99954	13.9805	0	0	yes
KCNT2	chr1:196194912-196577499	2.01351	0.50467	-1.9963	5.82465	5.7232e-09	4.03931e-08	yes
FNDC5	chr1:33327868-33338082	1.34685	0.337924	-1.99482	2.31438	0.0206468	0.0443393	yes
CNTRL	chr9:123850573-123939886	1.01461	0.254896	-1.99294	5.34274	9.15499e-08	5.50676e-07	yes
MERTK	chr2:112656190-112786945	1.68946	0.425074	-1.99078	4.44745	8.68952e-06	3.88384e-05	yes
ZC3HAV1	chr7:138728265-138794465	6.91454	1.74716	-1.98462	9.6658	0	0	yes
GPR126	chr6:142623055-142767403	3.49294	0.891578	-1.97001	6.07976	1.20364e-09	9.28583e-09	yes
TMEM220	chr17:10616638-10718481	1.14749	0.292974	-1.96963	3.2349	0.00121685	0.00358171	yes
PARP14	chr3:122399671-122449687	9.55245	2.44011	-1.96892	13.424	0	0	yes
ZNF501	chr3:44771097-44778575	1.43648	0.36836	-1.96335	2.66972	0.00759151	0.0184818	yes
IFIT2	chr10:91061705-91069033	1.62387	0.418253	-1.95699	4.28854	1.79851e-05	7.64961e-05	yes
RCOR2	chr11:63678692-63684316	2.04089	0.527252	-1.95264	3.90297	9.50182e-05	0.000353931	yes
SPON2	chr4:1160720-1202750	24.9998	6.46185	-1.9519	9.19457	0	0	yes
KLF4	chr9:110247132-110252047	8.78353	2.27872	-1.94658	7.95542	1.77636e-15	2.32107e-14	yes
LOC440905	chr2:130783571-130808704	8.67439	2.2544	-1.94402	10.4754	0	0	yes
IFITM1	chr11:313990-315272	47.2266	12.348	-1.93532	8.42396	0	0	yes
CEP55	chr10:95256368-95288849	2.50806	0.657312	-1.93192	4.02158	5.781e-05	0.000224939	yes
KCNK2	chr1:215178884-215410436	1.21137	0.318279	-1.92827	3.24651	0.00116829	0.00345016	yes
TRIM14	chr9:100818958-100881488	3.78545	1.00017	-1.92021	5.54761	2.89594e-08	1.85439e-07	yes
KIAA1614	chr1:180882312-180915239	1.02957	0.274404	-1.90767	3.60832	0.00030819	0.00102993	yes
PODN	chr1:53527723-53551174	2.39841	0.640994	-1.90369	3.70808	0.000208841	0.000725503	yes
BTN3A1	chr6:26402464-26415444	5.63756	1.51049	-1.90005	5.63197	1.78165e-08	1.17524e-07	yes
NR2F1	chr5:92919042-93447404	18.3786	4.94525	-1.89391	9.9017	0	0	yes
GAS5	chr1:173832385-173837125	336.879	90.8302	-1.89099	16.8134	0	0	yes
BCL2L11	chr2:111878490-111926022	4.8126	1.30525	-1.88249	6.18452	6.22916e-10	4.98806e-09	yes
GPC6	chr13:93879077-95060273	7.03895	1.92224	-1.87257	10.6499	0	0	yes
OBSCN	chr1:228391206-228566575	2.37801	0.652304	-1.86614	8.37151	0	0	yes
AEBP1	chr7:44143959-44154159	48.2029	13.2763	-1.86027	17.4999	0	0	yes
SMC4	chr3:160117429-160152741	11.7282	3.23494	-1.85817	10.1246	0	0	yes
PTTG1	chr5:159848864-159855746	35.4597	9.83021	-1.85089	7.40416	1.31894e-13	1.48436e-12	yes
FBLL1	chr5:167956581-167957639	2.21783	0.615326	-1.84973	2.29556	0.0217013	0.0462613	yes
KIF18A	chr11:28042162-28129746	1.61909	0.451219	-1.84328	4.10275	4.08262e-05	0.00016346	yes
HELZ2	chr20:62189438-62205592	2.46724	0.688242	-1.84191	6.78886	1.13021e-11	1.07314e-10	yes
RAB39B	chrX:154487525-154493852	2.37185	0.665548	-1.8334	4.87207	1.10434e-06	5.72037e-06	yes
RELB	chr19:45504706-45541456	11.1409	3.13499	-1.82933	7.61449	2.64233e-14	3.16398e-13	yes
CRNDE	chr16:54952776-54963101	6.93347	1.95269	-1.82811	2.70705	0.00678843	0.0167338	yes
RAB38	chr11:87846414-87908635	1.58856	0.448218	-1.82544	2.53311	0.0113055	0.0262355	yes
TMEM194B	chr2:191371618-191399468	1.46395	0.41374	-1.82307	3.88563	0.000102066	0.000377878	yes
PSIP1	chr9:15464064-15511003	22.2842	6.33562	-1.81446	8.35256	0	0	yes
STRA6	chr15:74471807-74502046	11.5562	3.30191	-1.8073	6.15564	7.47752e-10	5.93445e-09	yes
ZEB1-AS1	chr10:31605456-31608024	1.69012	0.483997	-1.80405	3.13517	0.00171755	0.00489886	yes
TFPI	chr2:188328957-188419219	50.4983	14.463	-1.80387	8.95211	0	0	yes
HIC1	chr17:1958392-1962981	11.8558	3.40671	-1.79914	8.20167	2.22045e-16	3.08549e-15	yes
SGOL2	chr2:201390864-201448818	1.71567	0.493052	-1.79896	3.11524	0.00183794	0.00520771	yes
PPARG	chr3:12329348-12475855	7.33701	2.11093	-1.79731	4.40539	1.05593e-05	4.64792e-05	yes
PKN3	chr9:131464801-131486408	1.30344	0.375613	-1.79501	3.16079	0.00157342	0.00453576	yes
TMSB15A	chrX:101768609-101771699	5.9832	1.72728	-1.79241	2.93221	0.0033656	0.00894026	yes
BTN3A3	chr6:26440699-26453643	2.372	0.68713	-1.78745	3.07476	0.00210674	0.00587892	yes
SOD2	chr6:160100148-160114353	139.994	40.5857	-1.78632	12.5744	0	0	yes
TCEA1	chr8:54879115-54935008	72.9666	21.197	-1.78338	16.2308	0	0	yes
RPS6KA2	chr6:166822853-167275771	27.3159	7.97284	-1.77658	15.8089	0	0	yes
B3GALNT1	chr3:160801670-160823160	4.02493	1.18374	-1.76561	4.18937	2.79726e-05	0.000115586	yes
LMNB1	chr5:126112314-126172712	3.84034	1.13416	-1.75961	3.61734	0.00029765	0.000999025	yes
OLFML2A	chr9:127539436-127577159	4.64005	1.37069	-1.75924	8.47712	0	0	yes
RGS20	chr8:54764367-54871863	1.77446	0.524436	-1.75854	2.714	0.00664768	0.0164218	yes
POU6F1	chr12:51580718-51611477	1.69418	0.500767	-1.75838	4.75109	2.02327e-06	1.00712e-05	yes
ZBED3	chr5:76372531-76444176	3.29534	0.975959	-1.75553	3.14908	0.00163784	0.00469811	yes
ADM2	chr22:50919984-50924866	10.8501	3.21946	-1.75282	7.45057	9.30367e-14	1.06146e-12	yes
RRM2	chr2:10262694-10271546	3.69298	1.09789	-1.75006	3.98811	6.66004e-05	0.000256137	yes
MLF1IP	chr4:185570766-185655286	2.49864	0.745481	-1.7449	3.98683	6.69606e-05	0.000257266	yes
MAMDC4	chr9:139746818-139755251	2.12983	0.637235	-1.74084	4.43119	9.37139e-06	4.16934e-05	yes
TNFAIP2	chr14:103592663-103603776	4.18986	1.25457	-1.73971	6.44679	1.14242e-10	9.88474e-10	yes
PTCH1	chr9:98205263-98279247	2.39959	0.719404	-1.73792	4.74881	2.04618e-06	1.01678e-05	yes
ZNF853	chr7:6655526-6663921	8.02318	2.40989	-1.73521	8.13007	4.44089e-16	6.07638e-15	yes
TRANK1	chr3:36868307-36986548	3.19521	0.96013	-1.73461	9.18318	0	0	yes
FMNL1	chr17:43299291-43324683	1.90293	0.574032	-1.72902	4.45877	8.24306e-06	3.70284e-05	yes
FLJ10038	chr15:50569388-50650503	1.12133	0.338344	-1.72865	3.60261	0.000315043	0.00105102	yes
DBNDD2	chr20:43990576-44039250	5.24558	1.58475	-1.72685	2.50626	0.0122017	0.0280571	yes
SOCS1	chr16:11348273-11350039	11.5338	3.50288	-1.71925	5.05609	4.27931e-07	2.34987e-06	yes
DPYSL3	chr5:146770370-146889619	36.5985	11.1169	-1.71902	13.9357	0	0	yes
TNC	chr9:117781853-117880536	213.581	64.9179	-1.71809	18.5112	0	0	yes
TK1	chr17:76170159-76183285	6.98386	2.12529	-1.71636	5.06748	4.03111e-07	2.21988e-06	yes
PAQR6	chr1:156182778-156217908	5.03121	1.53247	-1.71505	3.63859	0.000274138	0.00092751	yes
MYRF	chr11:61520120-61555989	1.34065	0.408528	-1.71443	4.05995	4.90822e-05	0.000193708	yes
LONRF1	chr8:12579405-12612992	6.42421	1.96833	-1.70655	7.10282	1.22236e-12	1.27316e-11	yes
PABPC1L	chr20:43538702-43567962	13.0502	4.00739	-1.70333	7.84973	4.21885e-15	5.36159e-14	yes
PELI1	chr2:64319785-64371605	3.08606	0.949229	-1.70094	5.26836	1.37648e-07	8.10723e-07	yes
PBX1	chr1:164528596-164821060	13.9807	4.31119	-1.69728	10.6862	0	0	yes
MAD2L1	chr4:120980578-120988013	4.4665	1.38322	-1.69111	3.91773	8.93876e-05	0.000335217	yes
LINC00341	chr14:95873603-95876427	3.57336	1.10906	-1.68794	5.10951	3.22996e-07	1.807e-06	yes
FRZB	chr2:183698004-183731498	2.04781	0.6371	-1.68449	3.69372	0.000221	0.000763857	yes
CSDC2	chr22:41957013-41972670	3.25858	1.01433	-1.68371	4.42607	9.59665e-06	4.26138e-05	yes
IL6	chr7:22766765-22771621	16.7074	5.20132	-1.68354	6.55732	5.47833e-11	4.88211e-10	yes
CDC25B	chr20:3776400-3786761	22.7716	7.11369	-1.67856	10.961	0	0	yes
SULT1C4	chr2:108994420-109004270	6.18977	1.93954	-1.67417	5.12438	2.98522e-07	1.68307e-06	yes
CD302	chr2:160625138-160761267	1.48071	0.464279	-1.67322	3.47357	0.000513574	0.00163754	yes
DDIT4	chr10:74033676-74035797	65.3302	20.5505	-1.66858	13.4625	0	0	yes
SNHG1	chr11:62619459-62623360	55.1972	17.3642	-1.66848	10.5711	0	0	yes
RAB3IL1	chr11:61664767-61687741	2.40179	0.757399	-1.66499	3.73481	0.000187855	0.00066011	yes
UBE2L6	chr11:57319127-57335803	29.0891	9.24767	-1.65331	8.34789	0	0	yes
IL8	chr4:74606222-74609433	167.156	53.2442	-1.6505	16.792	0	0	yes
TMEM180	chr10:104221169-104236802	0.999609	0.318772	-1.64884	2.56769	0.010238	0.024042	yes
PRRT2	chr16:29823408-29827202	10.0917	3.21875	-1.6486	5.75112	8.86552e-09	6.08319e-08	yes
LOC440910	chr2:132036862-132057392	4.34898	1.38747	-1.64822	4.18779	2.8169e-05	0.000116315	yes
CDCA2	chr8:25316512-25365425	1.14411	0.365346	-1.6469	3.39701	0.000681266	0.00210344	yes
LTBP4	chr19:41099071-41135725	27.89	8.90724	-1.6467	11.2871	0	0	yes
CBS	chr21:44473300-44496472	44.9278	14.3843	-1.64311	12.9756	0	0	yes
LOC100131434	chrX:148609131-148621312	1.08916	0.349668	-1.63915	2.54899	0.0108036	0.025202	yes
MME	chr3:154797435-154901518	21.3533	6.86374	-1.6374	11.3553	0	0	yes
TMEM200B	chr1:29213602-29450421	5.9327	1.9095	-1.63549	5.2352	1.64804e-07	9.58987e-07	yes
ODC1	chr2:10580507-10588453	58.8322	18.9768	-1.63237	13.5835	0	0	yes
GPSM2	chr1:109419602-109506111	2.19156	0.7107	-1.62465	3.51033	0.000447545	0.00144407	yes
EIF4EBP1	chr8:37888019-37917883	129.686	42.0762	-1.62394	12.512	0	0	yes
TRABD2A	chr2:85048795-85108252	2.24786	0.732383	-1.61788	3.00961	0.00261583	0.00713145	yes
CTHRC1	chr8:104383742-104395232	8.03768	2.64304	-1.60458	4.34968	1.36338e-05	5.91375e-05	yes
BMF	chr15:40380090-40401085	7.42259	2.44126	-1.6043	8.2326	2.22045e-16	3.08549e-15	yes
FOXF1	chr16:86544132-86548070	9.63294	3.17337	-1.60196	6.62655	3.43634e-11	3.13212e-10	yes
TCF21	chr6:134210258-134216675	5.45774	1.79975	-1.60051	3.22561	0.00125706	0.00369351	yes
RBP1	chr3:139236275-139258671	13.7717	4.5425	-1.60015	4.74557	2.07925e-06	1.03233e-05	yes
BTN3A2	chr6:26365397-26378548	4.3835	1.45143	-1.59461	4.30106	1.69982e-05	7.26982e-05	yes
COL5A3	chr19:10070236-10121147	11.7175	3.88861	-1.59134	11.5017	0	0	yes
HSPBAP1	chr3:122458843-122512666	2.53628	0.842946	-1.5892	3.53743	0.000404043	0.00131652	yes
ANP32B	chr9:100745488-100778224	59.8374	19.9011	-1.5882	12.7839	0	0	yes
GPR56	chr16:57653909-57698944	2.20734	0.735598	-1.58532	3.13687	0.0017076	0.00487651	yes
DCHS1	chr11:6642557-6677074	15.1175	5.04875	-1.58222	14.7344	0	0	yes
PARP12	chr7:139723548-139763521	3.47166	1.16094	-1.58033	5.30034	1.1559e-07	6.87086e-07	yes
DDR2	chr1:162602227-162750247	58.7986	19.7055	-1.57719	14.2733	0	0	yes
GRK5	chr10:120967196-121215131	29.0191	9.7604	-1.57199	11.4006	0	0	yes
CXCL1	chr4:74735108-74737019	112.923	38.0924	-1.56776	12.7755	0	0	yes
ZNF502	chr3:44754134-44765323	1.0041	0.33873	-1.5677	2.64087	0.00826924	0.0199145	yes
FAM175A	chr4:84377117-84406290	6.68918	2.25979	-1.56564	6.09293	1.1086e-09	8.63291e-09	yes
MEIS3P1	chr17:15690163-15693019	1.8821	0.636526	-1.56405	3.57998	0.000343626	0.00113755	yes
FAIM2	chr12:50260678-50297760	4.25634	1.44052	-1.56302	6.56137	5.33147e-11	4.75854e-10	yes
GOLGA8S	chr15:23599894-23613471	1.55259	0.526015	-1.5615	4.55922	5.13442e-06	2.38946e-05	yes
SRCRB4D	chr7:76018645-76071388	2.07686	0.703653	-1.56147	3.59963	0.000318675	0.00106173	yes
CHAC1	chr15:41245635-41248717	37.1086	12.5797	-1.56066	9.7959	0	0	yes
CHAF1B	chr21:37757688-37789125	1.56852	0.532777	-1.5578	2.96935	0.0029843	0.00803221	yes
ST6GAL2	chr2:107418055-107503563	5.2104	1.77009	-1.55757	4.90285	9.44569e-07	4.93464e-06	yes
PIM1	chr6:37137921-37143204	11.8848	4.04744	-1.55404	7.68467	1.53211e-14	1.86147e-13	yes
DENND2A	chr7:140218219-140302342	7.72396	2.63938	-1.54914	7.63678	2.22045e-14	2.6726e-13	yes
LOC100507373	chr19:14247963-14316997	1.36698	0.467873	-1.54681	2.73167	0.00630148	0.0156666	yes
EMILIN1	chr2:27301434-27309265	69.2029	23.7351	-1.54381	15.8527	0	0	yes
MATN3	chr2:20191812-20212455	2.15689	0.742679	-1.53814	3.57931	0.000344501	0.00114012	yes
PHLPP1	chr18:60382671-60647676	1.53852	0.530391	-1.53642	4.65161	3.29346e-06	1.58236e-05	yes
ZFP69	chr1:40943301-40962015	0.997687	0.344022	-1.53608	2.38651	0.0170092	0.0375061	yes
SPAG5	chr17:26904582-26926056	2.77539	0.959978	-1.53162	5.16181	2.44571e-07	1.39722e-06	yes
SYNE2	chr14:64319682-64693167	1.14871	0.397535	-1.53087	2.38599	0.0170334	0.0375453	yes
SPEF2	chr5:35617988-35814713	0.992873	0.344169	-1.52849	2.32338	0.0201589	0.0434845	yes
VEGFA	chr6:43737945-43754223	102.468	35.5533	-1.52712	13.3154	0	0	yes
TIFA	chr4:113196781-113207059	1.95919	0.682102	-1.5222	3.6606	0.000251627	0.000859221	yes
ALDH1L2	chr12:105413561-105478341	23.5437	8.21474	-1.51906	14.0649	0	0	yes
ATHL1	chr11:289137-295688	11.6883	4.08211	-1.51768	8.45302	0	0	yes
TPX2	chr20:30326903-30389603	7.06808	2.46956	-1.51706	7.45042	9.30367e-14	1.06146e-12	yes
APLF	chr2:68694690-68807294	1.43069	0.500008	-1.51668	3.59371	0.000326	0.00108383	yes
FBXO4	chr5:41925355-41941672	2.28694	0.800074	-1.51522	2.64882	0.00807737	0.0195091	yes
GRASP	chr12:52400728-52409673	3.12931	1.09623	-1.51329	2.89348	0.00381005	0.00997247	yes
PIEZO2	chr18:10670243-11148761	2.47241	0.866581	-1.51251	7.231	4.79394e-13	5.11251e-12	yes
PARP10	chr8:145051319-145060635	3.03361	1.06426	-1.51119	4.74624	2.07235e-06	1.02934e-05	yes
PDGFRB	chr5:149493401-149535422	66.9789	23.5968	-1.50511	16.5705	0	0	yes
H1F0	chr22:38201113-38203443	30.1326	10.6282	-1.50343	10.5465	0	0	yes
CTSC	chr11:88026759-88070941	47.9202	16.9032	-1.50333	10.1552	0	0	yes
MIR143HG	chr5:148786439-148812399	2.21076	0.787524	-1.48915	6.5341	6.39915e-11	5.6809e-10	yes
ERAP1	chr5:95997740-96149848	15.888	5.66153	-1.48867	7.52457	5.28466e-14	6.14408e-13	yes
MTHFD2	chr2:74425689-74442424	128.901	46.0912	-1.4837	13.5267	0	0	yes
OLFML3	chr1:114522029-114524875	15.7808	5.67255	-1.4761	7.38649	1.50768e-13	1.6837e-12	yes
SOCS2	chr12:93959403-93970521	1.698	0.610413	-1.47598	2.74819	0.00599248	0.0149764	yes
ABCA1	chr9:107543283-107690527	14.8782	5.35625	-1.47391	13.9414	0	0	yes
PRKG1	chr10:52750910-54073888	1.20558	0.434541	-1.47216	3.53313	0.000410663	0.00133546	yes
MACROD1	chr11:63766029-63933585	6.22909	2.24962	-1.46934	3.73241	0.000189654	0.000665223	yes
BST1	chr4:15704572-15733796	2.04023	0.737905	-1.46722	2.49326	0.0126578	0.0289623	yes
RARRES1	chr3:158414896-158450275	3.61227	1.3112	-1.46202	2.3002	0.0214366	0.0457812	yes
DPY19L2	chr12:63952692-64062354	2.20452	0.802164	-1.4585	4.22714	2.36677e-05	9.87119e-05	yes
ALDH1A3	chr15:101420008-101456830	2.05727	0.750475	-1.45486	3.92582	8.64349e-05	0.000325512	yes
ZNF608	chr5:123972609-124080805	7.95439	2.91046	-1.4505	9.11223	0	0	yes
MCM9	chr6:119134611-119256327	1.59767	0.587595	-1.44308	3.11933	0.00181262	0.00513974	yes
EFNB3	chr17:7608519-7614693	6.72193	2.47487	-1.44152	6.2536	4.0109e-10	3.26815e-09	yes
DEK	chr6:18224399-18264799	26.3413	9.71311	-1.43932	10.6081	0	0	yes
MTMR9LP	chr1:32697260-32707311	3.83854	1.41761	-1.4371	4.16531	3.10929e-05	0.000127346	yes
CXCL6	chr4:74702272-74704477	108.929	40.2438	-1.43655	13.2174	0	0	yes
VANGL2	chr1:160370363-160398468	6.86716	2.5378	-1.43613	7.83557	4.66294e-15	5.90012e-14	yes
AHR	chr7:17338275-17385775	20.8395	7.70796	-1.4349	12.6449	0	0	yes
NAIP	chr5:70264309-70320941	2.06941	0.766318	-1.43321	5.00748	5.51464e-07	2.97266e-06	yes
NFATC4	chr14:24836144-24848810	19.7064	7.30898	-1.43092	9.30358	0	0	yes
CYB5RL	chr1:54638026-54665746	1.13161	0.420558	-1.428	3.05667	0.00223813	0.00620081	yes
NRP2	chr2:206547223-206662857	53.97	20.0618	-1.42771	12.4044	0	0	yes
ARHGEF6	chrX:135747711-135863503	2.91817	1.08694	-1.42479	5.65985	1.51504e-08	1.01204e-07	yes
SLC7A11	chr4:138948576-139163503	45.0186	16.7811	-1.42369	15.6963	0	0	yes
PGAP1	chr2:197697727-197791454	6.32701	2.35875	-1.4235	10.0921	0	0	yes
IFIT5	chr10:91174324-91180759	4.27212	1.59438	-1.42196	5.66327	1.48513e-08	9.93603e-08	yes
HEY1	chr8:80676244-80680098	3.24829	1.21462	-1.41917	2.88772	0.00388044	0.0101453	yes
MAB21L2	chr4:151185810-151936649	32.4352	12.1326	-1.41867	8.99969	0	0	yes
JHDM1D	chr7:139784545-139876741	2.01475	0.755445	-1.4152	5.97695	2.2735e-09	1.69207e-08	yes
CDC42EP4	chr17:71279762-71308143	18.5988	6.98616	-1.41264	9.24276	0	0	yes
MN1	chr22:28144264-28197486	11.412	4.29413	-1.41011	10.6292	0	0	yes
CEBPG	chr19:33864574-33873592	17.1804	6.46614	-1.40979	9.54641	0	0	yes
SLC12A7	chr5:1050488-1112172	3.68068	1.38664	-1.40838	6.01894	1.75559e-09	1.32911e-08	yes
SLC26A1	chr4:972862-998317	1.52739	0.575731	-1.40761	2.31789	0.0204553	0.0440224	yes
PROSER1	chr13:39584001-39612213	10.9398	4.13185	-1.40473	9.1283	0	0	yes
LOC389831	chr7_gl000195_random:42937-86719	3.05008	1.15223	-1.40442	3.85319	0.00011659	0.000426883	yes
FAM167A	chr8:11197145-11324276	5.77473	2.1915	-1.39783	6.60985	3.84706e-11	3.49275e-10	yes
MTSS1	chr8:125563027-125740730	1.14525	0.435092	-1.39627	3.44716	0.000566503	0.00178085	yes
GPX7	chr1:53068042-53074723	3.27512	1.24447	-1.39601	2.80839	0.00497905	0.0126829	yes
RMI2	chr16:11439310-11445617	2.21067	0.84249	-1.39175	2.4172	0.0156403	0.03492	yes
IQCC	chr1:32671235-32674288	1.31937	0.503142	-1.39082	2.38033	0.017297	0.0380757	yes
WDSUB1	chr2:160092303-160143236	4.66894	1.78109	-1.39034	3.99263	6.53444e-05	0.000251723	yes
C14orf93	chr14:23456109-23479360	2.29808	0.877902	-1.38829	3.28673	0.00101358	0.003028	yes
MOCOS	chr18:33767479-33848685	7.29594	2.78759	-1.38807	6.09037	1.12648e-09	8.75458e-09	yes
RAVER2	chr1:65210777-65432187	2.79265	1.06713	-1.3879	3.23583	0.0012129	0.0035719	yes
SLC7A14	chr3:170177341-170303863	4.76081	1.82012	-1.38717	8.91507	0	0	yes
ZSCAN23	chr6:28400431-28411279	1.28486	0.492365	-1.38381	2.91694	0.00353486	0.00934069	yes
AMT	chr3:49454210-49466757	4.91123	1.88977	-1.37788	3.92183	8.7878e-05	0.000330411	yes
TOM1L1	chr17:52978051-53046064	2.90959	1.11994	-1.3774	3.51476	0.000440147	0.00142217	yes
GAL3ST4	chr7:99756864-99766373	3.30885	1.27838	-1.37202	3.99379	6.50243e-05	0.000250657	yes
CSGALNACT1	chr8:19261671-19540261	4.46104	1.72389	-1.37171	4.46483	8.01321e-06	3.60517e-05	yes
CDCA5	chr11:64844926-64851615	2.61625	1.01243	-1.36968	3.61957	0.000295091	0.000991585	yes
DHRS3	chr1:12627938-12677820	9.03436	3.49822	-1.3688	5.25419	1.48681e-07	8.72164e-07	yes
LRIG1	chr3:66119284-66550845	22.3565	8.65746	-1.36868	11.3169	0	0	yes
LOC100131564	chr1:93775665-93811368	5.0317	1.95256	-1.36568	6.01445	1.80494e-09	1.3608e-08	yes
HHIPL1	chr14:100111479-100143011	1.19792	0.465762	-1.36286	2.57234	0.0101015	0.0237695	yes
TRAF5	chr1:211499956-211548286	5.78045	2.24857	-1.36217	6.00156	1.95431e-09	1.46579e-08	yes
ARHGAP26	chr5:142150291-142608572	1.80082	0.701469	-1.3602	4.1173	3.83342e-05	0.000154227	yes
FBLN1	chr22:45898718-45997014	44.4537	17.4114	-1.35227	9.37471	0	0	yes
PLSCR1	chr3:146232966-146262628	7.54539	2.95535	-1.35227	5.23046	1.69089e-07	9.81461e-07	yes
ICAM1	chr19:10381516-10397291	38.0062	14.8867	-1.35221	12.0243	0	0	yes
WEE1	chr11:9595227-9611313	6.67797	2.61763	-1.35114	4.47241	7.73422e-06	3.48776e-05	yes
BRCA1	chr17:41196311-41277500	1.18453	0.464327	-1.3511	2.83572	0.0045722	0.0117604	yes
METRNL	chr17:81037566-81052591	13.8147	5.42792	-1.34774	5.22196	1.77038e-07	1.02606e-06	yes
ARHGEF2	chr1:155916629-155948336	36.4329	14.3276	-1.34644	10.931	0	0	yes
ZNF239	chr10:44051792-44070066	2.50113	0.983711	-1.34627	2.71128	0.00670244	0.0165465	yes
RNF207	chr1:6266188-6296044	2.99966	1.18102	-1.34477	3.40742	0.000655806	0.00203132	yes
DIO2	chr14:80663867-80921810	6.02651	2.37528	-1.34323	5.98922	2.10845e-09	1.57631e-08	yes
TBX15	chr1:119425665-119532179	2.14631	0.847105	-1.34125	3.9209	8.82173e-05	0.000331365	yes
FAM161A	chr2:62051982-62081278	1.49007	0.588912	-1.33926	2.78892	0.00528846	0.0133949	yes
CENPV	chr17:16245847-16256812	8.02001	3.17009	-1.33908	3.91849	8.9107e-05	0.000334274	yes
CDH6	chr5:31193761-31329253	7.62357	3.01452	-1.33854	9.68732	0	0	yes
ITGA8	chr10:15559087-15761770	1.65546	0.656157	-1.33512	3.41407	0.000639996	0.00198771	yes
ZDHHC11	chr5:795719-851101	1.08184	0.428863	-1.3349	2.49422	0.0126233	0.0288893	yes
GDF5	chr20:34021148-34026027	37.0944	14.7254	-1.33289	10.5542	0	0	yes
VWA1	chr1:1370902-1378262	1.67267	0.666164	-1.32821	3.25059	0.00115167	0.00340626	yes
PLA2G4B	chr15:42120282-42186275	2.66085	1.06031	-1.3274	2.75372	0.00589219	0.0147565	yes
TNFAIP8	chr5:118604417-118730294	6.05396	2.4144	-1.32622	3.15468	0.00160673	0.00462489	yes
CASD1	chr7:94139169-94186328	3.76213	1.50642	-1.32043	4.85035	1.23246e-06	6.33876e-06	yes
LHX8	chr1:75594118-75627218	3.27759	1.31271	-1.32009	2.43493	0.0148949	0.0334479	yes
LOC100133331	chr5:180750506-180755196	1.44793	0.581029	-1.31731	3.25478	0.00113479	0.00336236	yes
SOX11	chr2:5832798-5841517	2.63852	1.06028	-1.31529	5.85626	4.73403e-09	3.38649e-08	yes
RSL24D1	chr15:55473511-55489231	66.2071	26.6136	-1.31482	10.5759	0	0	yes
HAUS4	chr14:23415436-23426351	6.50167	2.61923	-1.31167	3.19313	0.00140741	0.00409584	yes
GLTSCR2	chr19:48248792-48260323	83.1053	33.4823	-1.31154	11.322	0	0	yes
TMEM119	chr12:108983621-108991894	12.0017	4.84111	-1.30983	7.02841	2.089e-12	2.13368e-11	yes
MLLT4	chr6:168227670-168372700	10.2612	4.1401	-1.30946	8.86712	0	0	yes
CDKN1B	chr12:12870301-12875305	11.7097	4.73525	-1.3062	6.42893	1.28504e-10	1.10528e-09	yes
GNG11	chr7:93551015-93555826	67.0755	27.1646	-1.30406	8.74477	0	0	yes
METAP1D	chr2:172864803-172945587	3.0568	1.23946	-1.30231	2.96693	0.00300793	0.00809016	yes
SLC6A9	chr1:44457279-44497164	17.6794	7.17006	-1.30202	7.50888	5.973e-14	6.91664e-13	yes
ZSCAN12	chr6:28346597-28367544	2.84794	1.1552	-1.30177	3.44496	0.000571153	0.0017945	yes
DTX3L	chr3:122246759-122294049	5.53801	2.24639	-1.30176	6.9047	5.03109e-12	4.93455e-11	yes
DDIT3	chr12:57881735-57914300	27.8818	11.3155	-1.30102	3.72119	0.000198283	0.000692143	yes
NFKBIA	chr14:35870715-35873960	37.1915	15.0972	-1.3007	8.86902	0	0	yes
LIMD2	chr17:61699800-61777519	7.95363	3.23464	-1.29801	5.84083	5.19428e-09	3.6907e-08	yes
CCDC111	chr4:185570766-185655286	2.7429	1.11603	-1.29733	3.29367	0.000988891	0.00296259	yes
WHSC1	chr4:1873122-1983934	10.3262	4.20766	-1.29522	7.79417	6.43929e-15	8.05988e-14	yes
RBBP8	chr18:20513294-20606449	5.82909	2.37717	-1.29402	4.81888	1.4437e-06	7.35348e-06	yes
WARS	chr14:100800124-100842680	123.497	50.4001	-1.29298	12.9417	0	0	yes
MDM4	chr1:204485506-204527248	3.27828	1.34006	-1.29065	6.25213	4.04883e-10	3.29674e-09	yes
KBTBD11	chr8:1922043-1955109	2.4497	1.00389	-1.28701	4.99294	5.94664e-07	3.19439e-06	yes
C8orf42	chr8:439789-495781	3.76015	1.54186	-1.28612	4.53117	5.8657e-06	2.69757e-05	yes
RARB	chr3:25469753-25705863	8.00903	3.29257	-1.28241	4.24858	2.15128e-05	9.04395e-05	yes
FIBIN	chr11:27015627-27018632	39.0898	16.0967	-1.28002	11.201	0	0	yes
C16orf74	chr16:85741123-85784689	8.8973	3.66818	-1.2783	3.4535	0.000553364	0.00174475	yes
SLC25A29	chr14:100757452-100772860	13.3071	5.50906	-1.27231	6.60818	3.89067e-11	3.52683e-10	yes
FLJ14186	chr4:120326677-120331815	4.50742	1.86655	-1.27192	5.60488	2.08399e-08	1.36152e-07	yes
KIAA1009	chr6:84833959-84937335	1.29007	0.534558	-1.27103	3.69102	0.000223359	0.000770862	yes
FAM196B	chr5:169064250-169510386	8.16843	3.38547	-1.2707	6.77841	1.21507e-11	1.15184e-10	yes
PSME1	chr14:24605377-24610797	64.0686	26.5756	-1.26951	8.89329	0	0	yes
ENOX1	chr13:43787665-44361116	1.15337	0.478818	-1.26831	2.44446	0.0145068	0.0326586	yes
DBF4	chr7:87463813-87538856	1.65283	0.686368	-1.26789	3.30206	0.000959769	0.00288652	yes
AHRR	chr5:271735-438405	8.08459	3.35903	-1.26713	6.91632	4.6354e-12	4.57352e-11	yes
CPT1B	chr22:51007289-51021428	9.23071	3.83713	-1.26642	4.71077	2.46788e-06	1.21077e-05	yes
SLC7A5	chr16:87863628-87903100	115.31	47.9638	-1.26551	14.3943	0	0	yes
MTHFD2L	chr4:75023828-75168814	1.29759	0.540141	-1.26443	2.31785	0.0204576	0.0440224	yes
PRR11	chr17:57232859-57284070	3.96217	1.65097	-1.26298	6.39123	1.64553e-10	1.39774e-09	yes
CKS1B	chr1:154947117-154951725	21.6749	9.04908	-1.26018	4.81135	1.49917e-06	7.60598e-06	yes
SLC25A15	chr13:41363546-41495910	3.66873	1.5319	-1.25996	4.92425	8.46852e-07	4.46029e-06	yes
FANCD2	chr3:10068112-10149915	1.12628	0.470347	-1.25976	3.20246	0.00136257	0.00397633	yes
SPTLC3	chr20:12989626-13147411	2.60098	1.08734	-1.25825	4.25712	2.07074e-05	8.72433e-05	yes
PATZ1	chr22:31721789-31742249	7.68811	3.21544	-1.25761	4.22107	2.43149e-05	0.000101302	yes
SHCBP1	chr16:46614467-46655311	1.90799	0.798741	-1.25625	3.41826	0.000630228	0.00196099	yes
ECHDC2	chr1:53361581-53387446	6.92552	2.90008	-1.25583	3.17088	0.0015198	0.00439538	yes
CCT6P3	chr7:64498731-64535091	1.23296	0.516685	-1.25477	2.29397	0.0217921	0.0464463	yes
ATP2B1	chr12:89981825-90049844	11.6091	4.86582	-1.2545	9.79192	0	0	yes
EXOC6	chr10:94594469-94819251	2.55155	1.07059	-1.25297	4.01113	6.04285e-05	0.000234577	yes
PTBP2	chr1:97187174-97280605	3.2782	1.37556	-1.25289	4.24428	2.193e-05	9.20266e-05	yes
MID1IP1	chrX:38660684-38665783	13.9982	5.88387	-1.25041	5.51235	3.54067e-08	2.24126e-07	yes
ANLN	chr7:36363758-36493400	5.47014	2.30071	-1.2495	6.36116	2.0023e-10	1.68353e-09	yes
STARD4-AS1	chr5:110834021-111353003	10.3381	4.34872	-1.24931	4.11484	3.87455e-05	0.000155666	yes
TNFAIP3	chr6:138144806-138204451	6.8506	2.88715	-1.24659	5.84631	5.02608e-09	3.58216e-08	yes
SENP7	chr3:101043117-101232085	3.34558	1.41017	-1.24639	3.9221	8.77788e-05	0.000330145	yes
ZNF785	chr16:30591993-30597092	3.31171	1.39684	-1.24541	4.13318	3.5778e-05	0.000144646	yes
FANCE	chr6:35420137-35434881	2.95292	1.24573	-1.24516	3.59053	0.00033001	0.00109528	yes
PION	chr7:76940067-77045717	1.42611	0.602795	-1.24235	2.92038	0.00349604	0.00924654	yes
NINL	chr20:25433337-25566153	4.05647	1.71834	-1.23921	5.8055	6.41751e-09	4.49652e-08	yes
SNTB1	chr8:121547984-121824309	5.54078	2.34785	-1.23875	6.3058	2.86705e-10	2.3694e-09	yes
LOC646762	chr7:29685537-29727859	1.8759	0.79507	-1.23843	4.21883	2.45573e-05	0.000102165	yes
FOXO3B	chr17:18561741-18585572	2.14412	0.909775	-1.2368	4.84973	1.2363e-06	6.35007e-06	yes
BAHCC1	chr17:79373539-79433358	6.62994	2.81743	-1.23462	8.93424	0	0	yes
MFAP4	chr17:19240866-19290532	86.3148	36.708	-1.23352	10.4712	0	0	yes
SLFN5	chr17:33570085-33594761	36.8657	15.6832	-1.23306	12.2005	0	0	yes
ADCY3	chr2:25013135-25142055	9.78267	4.16205	-1.23294	7.26077	3.84803e-13	4.13032e-12	yes
LPAR1	chr9:113636053-113800365	42.8472	18.2456	-1.23166	11.1125	0	0	yes
LOC100190986	chr16:21443344-21445776	9.77982	4.18222	-1.22554	5.85345	4.81469e-09	3.44207e-08	yes
PLAG1	chr8:57073467-57123859	3.50702	1.50233	-1.22305	4.32606	1.51803e-05	6.53813e-05	yes
TACC3	chr4:1723216-1746905	4.58331	1.96457	-1.22217	4.71267	2.44494e-06	1.20054e-05	yes
BCL3	chr19:45251977-45263301	15.4068	6.61195	-1.22042	5.90999	3.42133e-09	2.49201e-08	yes
N4BP2	chr4:40044536-40159872	2.38279	1.02553	-1.21628	5.87576	4.20904e-09	3.03339e-08	yes
HELLS	chr10:96305573-96361856	1.37496	0.591923	-1.2159	2.80625	0.00501215	0.0127619	yes
MMP19	chr12:56211805-56236767	6.03986	2.60163	-1.2151	4.09975	4.13595e-05	0.00016531	yes
TRIP13	chr5:892968-918164	3.24173	1.39807	-1.21332	3.56375	0.000365597	0.00120171	yes
TRIM56	chr7:100728785-100733889	7.60065	3.28361	-1.21084	6.1016	1.05012e-09	8.19955e-09	yes
RBL1	chr20:35626177-35724410	1.19921	0.518759	-1.20894	2.53559	0.0112257	0.0260713	yes
LOC100288069	chr1:700244-714068	8.35528	3.61975	-1.2068	4.13342	3.57398e-05	0.000144591	yes
SYNE3	chr14:95883830-95942173	4.00253	1.73609	-1.20507	4.70372	2.55466e-06	1.251e-05	yes
MSX1	chr4:4861391-4865660	14.4878	6.28935	-1.20386	5.86726	4.4306e-09	3.18514e-08	yes
IRF1	chr5:131817300-131826465	8.27892	3.60029	-1.20133	6.5756	4.84559e-11	4.35166e-10	yes
KIAA1524	chr3:108268717-108413693	2.3023	1.00326	-1.19838	3.60067	0.0003174	0.00105827	yes
GPCPD1	chr20:5525079-5591672	4.5988	2.0041	-1.19831	5.9569	2.57075e-09	1.90068e-08	yes
ARHGAP28	chr18:6834431-6915712	2.19973	0.958852	-1.19795	4.38336	1.16865e-05	5.11112e-05	yes
C19orf48	chr19:51300960-51307974	24.1691	10.5367	-1.19774	6.62283	3.52385e-11	3.20684e-10	yes
MATN2	chr8:98881310-99048946	3.19457	1.39371	-1.1967	3.2491	0.00115772	0.0034207	yes
PHC1	chr12:9067315-9102357	10.6406	4.64251	-1.19661	6.83244	8.34843e-12	8.04542e-11	yes
FAM211B	chr22:24979717-25024972	3.46892	1.51375	-1.19636	2.47986	0.0131433	0.0299024	yes
REL	chr2:61108751-61150178	1.52098	0.664813	-1.19398	2.6586	0.0078467	0.0190034	yes
SWT1	chr1:185087217-185260913	1.69692	0.742737	-1.192	3.0383	0.00237918	0.00654472	yes
NGF	chr1:115828536-115880857	6.30951	2.7635	-1.19103	3.0894	0.00200564	0.00563337	yes
KSR1	chr17:25799035-25950718	5.62339	2.46536	-1.18964	6.01784	1.76756e-09	1.33548e-08	yes
LIF	chr22:30636435-30642840	56.9133	24.9841	-1.18776	10.8701	0	0	yes
UHRF1BP1	chr6:34759793-34845291	5.4366	2.38766	-1.18711	8.25513	2.22045e-16	3.08549e-15	yes
BCL7A	chr12:122459860-122499950	3.25698	1.43177	-1.18574	3.96926	7.20952e-05	0.000275081	yes
STOM	chr9:124101265-124132582	11.3971	5.01392	-1.18466	6.41473	1.41073e-10	1.20535e-09	yes
ZFAS1	chr20:47862438-47905795	117.62	51.7975	-1.18318	6.17473	6.62773e-10	5.29625e-09	yes
LOC399744	chr10:38717073-38741081	1.92896	0.85148	-1.17978	3.831	0.000127621	0.00046376	yes
SHISA2	chr13:26618734-26625198	10.2554	4.52843	-1.1793	6.07651	1.22824e-09	9.45041e-09	yes
CXCL12	chr10:44865604-44880545	193.999	85.7482	-1.17787	10.581	0	0	yes
NBR2	chr17:41277599-41297125	3.42135	1.5123	-1.17782	2.68673	0.00721562	0.0176705	yes
OGT	chrX:70430034-70948962	77.5273	34.2739	-1.1776	9.60999	0	0	yes
ZNF354B	chr5:178286953-178311424	4.04955	1.792	-1.17619	3.8208	0.00013302	0.000482324	yes
CNTLN	chr9:17135037-17503917	3.26225	1.44594	-1.17387	4.06528	4.79743e-05	0.000189593	yes
LCORL	chr4:17812435-18023483	1.99614	0.885481	-1.17268	2.85374	0.00432076	0.0111706	yes
RUNX2	chr6:44794466-45518819	3.33642	1.48056	-1.17216	3.90839	9.29115e-05	0.000347087	yes
SERPINF1	chr17:1665258-1680859	63.2798	28.1043	-1.17095	9.85334	0	0	yes
P2RX4	chr12:121647663-121671909	3.32966	1.4808	-1.169	3.01944	0.00253241	0.00692193	yes
FANCL	chr2:58273776-58468515	5.86287	2.60971	-1.16772	3.20429	0.00135395	0.00395415	yes
PLEKHA4	chr19:49340353-49371884	4.49455	2.01136	-1.16	3.84249	0.000121791	0.000443547	yes
LGR4	chr11:27387507-27494334	43.5605	19.4993	-1.1596	11.9666	0	0	yes
MMP1	chr11:102654406-102714342	380.68	170.541	-1.15846	13.2119	0	0	yes
SPIN4	chrX:62567106-62571218	1.13605	0.509045	-1.15817	2.61476	0.0089289	0.0212823	yes
SLC4A5	chr2:74443368-74570534	2.12488	0.953244	-1.15647	4.57437	4.77657e-06	2.23388e-05	yes
TMEM200C	chr18:5890183-5892103	3.20344	1.44184	-1.15171	2.80946	0.00496255	0.0126523	yes
PYGO1	chr15:55838220-55881050	3.65248	1.64577	-1.15011	2.64106	0.00826478	0.0199079	yes
GAB2	chr11:77926335-78128868	3.10289	1.39951	-1.14869	5.3863	7.19223e-08	4.36461e-07	yes
C1orf21	chr1:184356149-184598155	1.95067	0.881183	-1.14645	5.39168	6.98026e-08	4.24709e-07	yes
MCM7	chr7:99690403-99723128	13.4846	6.09487	-1.14565	5.13301	2.85146e-07	1.61235e-06	yes
SRGAP1	chr12:64238540-64541613	4.44392	2.0093	-1.14514	6.97015	3.16591e-12	3.17769e-11	yes
PRDM5	chr4:121615928-121844013	1.78682	0.80899	-1.1432	2.76544	0.00568467	0.0142707	yes
ADAMTS13	chr9:136243283-136324508	1.77573	0.804268	-1.14266	2.71806	0.00656661	0.0162425	yes
TRPV1	chr17:3468739-3539616	2.12765	0.963692	-1.14262	3.0198	0.00252939	0.0069153	yes
NHLRC3	chr13:39612447-39624244	3.49269	1.58308	-1.1416	3.8607	0.000113061	0.000415009	yes
GLI3	chr7:42000547-42276618	4.60734	2.09582	-1.13642	6.84108	7.85949e-12	7.59315e-11	yes
SHMT2	chr12:57623355-57634475	89.0009	40.5403	-1.13447	9.53771	0	0	yes
HYI	chr1:43855555-43919918	12.017	5.47937	-1.133	3.1748	0.00149937	0.00434171	yes
LINC00174	chr7:65841030-65865395	1.27156	0.580084	-1.13226	2.79589	0.00517568	0.0131264	yes
WDR27	chr6:169857302-170102159	3.0384	1.38628	-1.1321	2.70505	0.00682938	0.0168241	yes
NFIL3	chr9:94171326-94186144	17.0036	7.77639	-1.12866	6.74853	1.49347e-11	1.40428e-10	yes
SAMD9L	chr7:92759367-92777680	2.53718	1.16039	-1.12861	5.16898	2.35379e-07	1.34736e-06	yes
DUS3L	chr19:5785152-5791249	5.38898	2.46779	-1.12679	3.86022	0.000113284	0.000415566	yes
ZNF253	chr19:19976713-20004293	1.7315	0.7934	-1.1259	2.49587	0.012565	0.0287784	yes
SLC3A2	chr11:62623483-62656355	166.462	76.3617	-1.12427	11.5676	0	0	yes
VAMP5	chr2:85811530-85820511	8.5783	3.94172	-1.12187	2.6823	0.00731173	0.0178832	yes
ZCCHC8	chr12:122956145-122985543	6.03391	2.77258	-1.12187	5.77343	7.76753e-09	5.3807e-08	yes
TUBB2B	chr6:3224494-3227968	15.1607	6.9717	-1.12076	6.08843	1.14025e-09	8.8556e-09	yes
TENC1	chr12:53436972-53473204	10.7402	4.95424	-1.11628	5.97349	2.3223e-09	1.72507e-08	yes
ADAMTS10	chr19:8645125-8675588	6.42567	2.9644	-1.11611	5.68967	1.27284e-08	8.57652e-08	yes
TMPO	chr12:98906750-98944157	9.15595	4.22631	-1.11531	5.0805	3.76444e-07	2.08292e-06	yes
ZNF518A	chr10:97889471-97923517	2.92145	1.34855	-1.11528	5.64621	1.64025e-08	1.08898e-07	yes
TSKU	chr11:76493356-76509198	29.7164	13.7301	-1.11392	8.67277	0	0	yes
SEMA3D	chr7:84624871-84751247	5.84941	2.70343	-1.1135	6.69305	2.18565e-11	2.02719e-10	yes
SLC25A40	chr7:87463813-87538856	2.57488	1.19281	-1.11014	3.18213	0.00146195	0.00424395	yes
PLEKHF1	chr19:30156326-30166383	3.34123	1.54836	-1.10964	2.79965	0.00511588	0.0129918	yes
CTSK	chr1:150768683-150780917	3.50139	1.62268	-1.10955	3.12947	0.00175123	0.00498273	yes
PARP9	chr3:122246759-122294049	4.33962	2.01218	-1.10881	3.8117	0.000138015	0.000499185	yes
LOC202181	chr5:177045500-177099278	2.50457	1.16377	-1.10576	3.42654	0.000611317	0.00190932	yes
FUT4	chr11:94277016-94283064	1.19939	0.557317	-1.10573	3.12071	0.00180418	0.00511832	yes
ADAMTS6	chr5:64444562-64777704	6.29744	2.92908	-1.10432	7.39607	1.40332e-13	1.57169e-12	yes
NYNRIN	chr14:24867991-24888494	7.00336	3.25999	-1.10318	7.91407	2.44249e-15	3.15593e-14	yes
SLC7A1	chr13:30083550-30169825	32.3811	15.074	-1.10309	11.6455	0	0	yes
PHLDA1	chr12:76419226-76425556	57.2222	26.6431	-1.10282	12.1425	0	0	yes
FLJ31306	chr14:58711522-58764855	11.4167	5.32384	-1.10061	4.5139	6.36458e-06	2.90398e-05	yes
TRIM45	chr1:117653676-117664411	2.00286	0.934108	-1.1004	3.02219	0.00250957	0.00687034	yes
SLC24A6	chr12:113736570-113772925	4.2809	1.99907	-1.09859	4.1345	3.55727e-05	0.000143966	yes
B3GNT5	chr3:182895830-183145855	6.80933	3.18227	-1.09746	5.76561	8.13644e-09	5.61279e-08	yes
FGF2	chr4:123747862-123844159	22.1332	10.3902	-1.09099	9.94992	0	0	yes
NHSL2	chrX:71130937-71363424	2.10825	0.990164	-1.09031	3.09068	0.001997	0.00561045	yes
LRRC17	chr7:102453307-102715288	73.7463	34.6437	-1.08998	9.14611	0	0	yes
COL5A2	chr2:189896640-190044605	439.425	206.436	-1.08992	10.7303	0	0	yes
METTL18	chr1:169761669-169764061	2.45536	1.15383	-1.0895	2.33407	0.0195918	0.0424429	yes
SIX1	chr14:61111416-61116155	67.606	31.7767	-1.08918	10.7625	0	0	yes
METTL4	chr18:2537523-2571489	3.00082	1.41048	-1.08917	3.86383	0.000111621	0.000410114	yes
SMPDL3A	chr6:123109970-123130864	9.37408	4.4067	-1.08898	5.05013	4.41509e-07	2.41626e-06	yes
PCBP3	chr21:47269874-47362368	4.81314	2.2684	-1.08531	2.65377	0.00795983	0.0192613	yes
GDF15	chr19:18496967-18499986	96.1394	45.3344	-1.08452	9.02502	0	0	yes
CLGN	chr4:141309606-141348815	2.85953	1.34849	-1.08443	3.42108	0.00062373	0.00194233	yes
KLF3	chr4:38614321-38703129	8.0689	3.80569	-1.08421	7.00824	2.4134e-12	2.45423e-11	yes
GK	chrX:30671475-30749577	1.27996	0.604095	-1.08325	2.49078	0.0127463	0.0291418	yes
LOC100130776	chr12:58118075-58135944	5.96464	2.81636	-1.0826	3.26474	0.00109566	0.0032539	yes
IRF2	chr4:185308875-185395726	5.86631	2.77069	-1.08221	4.19581	2.71897e-05	0.000112552	yes
IFI6	chr1:27992571-27998724	12.7623	6.03286	-1.08098	2.92912	0.00339926	0.00901315	yes
PEAR1	chr1:156863522-156886226	18.6174	8.82834	-1.07644	9.00764	0	0	yes
CEP68	chr2:65283494-65357435	3.58876	1.70444	-1.07419	3.49972	0.000465744	0.00149779	yes
SMAD1	chr4:146402950-146480325	8.73721	4.15423	-1.07259	3.98252	6.81887e-05	0.000261465	yes
AGPAT4	chr6:161551056-161695107	3.54846	1.69035	-1.06987	5.85766	4.69438e-09	3.3631e-08	yes
GBP3	chr1:89472359-89488549	5.12297	2.44392	-1.06778	4.65909	3.17604e-06	1.53052e-05	yes
PIK3C2B	chr1:204391757-204459474	1.8731	0.89448	-1.06631	4.34291	1.4061e-05	6.08089e-05	yes
CCL2	chr17:32582295-32584220	197.021	94.0917	-1.06621	9.7323	0	0	yes
SLC1A4	chr2:65215578-65251000	8.37894	4.00198	-1.06605	6.18959	6.03215e-10	4.83364e-09	yes
MSL3P1	chr2:234774089-234777055	2.89858	1.38565	-1.06478	2.84797	0.00439994	0.0113526	yes
PTPLAD2	chr9:21006364-21031635	2.81785	1.34801	-1.06376	2.2635	0.0236051	0.0498616	yes
HMGA1	chr6:34204576-34214008	200.491	95.9243	-1.06357	10.3207	0	0	yes
PSPH	chr7:56078743-56119268	22.2024	10.6238	-1.06341	6.90267	5.10347e-12	4.9971e-11	yes
RFXAP	chr13:37393338-37403740	2.04608	0.980067	-1.06191	2.75314	0.00590275	0.0147734	yes
FAR2	chr12:29301935-29488549	2.39666	1.14929	-1.06028	2.69468	0.00704552	0.0172932	yes
PREX1	chr20:47240792-47444420	3.93483	1.88791	-1.05951	5.69548	1.23023e-08	8.29904e-08	yes
HMGB1	chr13:31032878-31040081	79.8284	38.3024	-1.05947	11.4149	0	0	yes
MAN1A1	chr6:119498365-119670931	9.0224	4.33524	-1.0574	6.80532	1.00826e-11	9.61285e-11	yes
KIAA1407	chr3:113682983-113775460	1.53298	0.737003	-1.05659	3.13571	0.00171438	0.00489142	yes
TAF1D	chr11:93469095-93474703	24.106	11.597	-1.05564	5.98211	2.20262e-09	1.64459e-08	yes
PRDM8	chr4:81106423-81125482	2.23916	1.07767	-1.05503	2.36482	0.0180387	0.0395167	yes
LTB4R	chr14:24774392-24787242	4.00355	1.92719	-1.05478	4.39988	1.08311e-05	4.7605e-05	yes
FOXP1	chr3:71003864-71633140	11.1323	5.36059	-1.05429	2.70038	0.00692603	0.0170368	yes
EVC2	chr4:5564145-5711275	1.10742	0.53338	-1.05397	2.70063	0.00692093	0.0170279	yes
GTPBP2	chr6:43543877-43596936	30.1228	14.509	-1.05391	7.57974	3.4639e-14	4.10537e-13	yes
ZNF594	chr17:5082830-5095178	1.18754	0.572106	-1.05362	3.05214	0.00227218	0.00628315	yes
LOC729683	chr17:61777697-61780045	2.09214	1.00825	-1.05313	2.49929	0.0124441	0.0285242	yes
LOC730101	chr6:52529198-52533951	16.6013	8.00236	-1.0528	5.90866	3.44911e-09	2.51067e-08	yes
ENKD1	chr16:67696849-67700628	4.15221	2.00265	-1.05197	2.79796	0.0051427	0.0130513	yes
SLC16A7	chr12:59989820-60183635	1.32471	0.64195	-1.04514	3.84755	0.000119303	0.000435581	yes
PRDM16	chr1:2985741-3355185	1.82434	0.884192	-1.04494	3.92552	8.6544e-05	0.000325817	yes
LYPD1	chr2:133174146-133429070	9.33647	4.53087	-1.04309	3.74392	0.000181173	0.00063973	yes
FANCI	chr15:89787193-89878026	1.85806	0.901855	-1.04283	3.04916	0.00229483	0.00633824	yes
MEIS2	chr15:37183221-37393500	24.1381	11.7219	-1.04211	5.8179	5.95898e-09	4.19043e-08	yes
ZNF33A	chr10:38299577-38348995	4.7199	2.29254	-1.04181	4.29659	1.73444e-05	7.4015e-05	yes
CCT6P1	chr7:65111923-65235797	2.43368	1.18367	-1.03987	2.46839	0.0135721	0.0307934	yes
IL1R1	chr2:102770401-102796334	19.7049	9.59091	-1.03882	9.05158	0	0	yes
EPB41L4A-AS1	chr5:111496222-111498198	19.5843	9.54213	-1.03731	4.69878	2.61727e-06	1.27974e-05	yes
CBLN3	chr14:24895739-24898731	5.1532	2.51694	-1.0338	3.9013	9.56777e-05	0.000356159	yes
AARS	chr16:70286296-70323412	54.4151	26.5787	-1.03374	10.6928	0	0	yes
USP1	chr1:62901974-62917475	7.74801	3.78513	-1.03348	5.15481	2.53884e-07	1.44403e-06	yes
CEP95	chr17:62503157-62534062	4.93189	2.41027	-1.03294	4.27656	1.89807e-05	8.04064e-05	yes
CA11	chr19:49141271-49185502	6.20284	3.03621	-1.03066	3.64661	0.000265727	0.000902055	yes
ZMIZ1	chr10:80828791-81076285	27.6316	13.527	-1.03048	10.692	0	0	yes
H1FX	chr3:129033613-129043412	30.18	14.7805	-1.0299	5.99942	1.98019e-09	1.48425e-08	yes
CCNF	chr16:2479394-2508859	1.62409	0.79575	-1.02924	3.07725	0.00208923	0.00583565	yes
RUFY3	chr4:71570653-71674336	13.2809	6.51848	-1.02674	4.68509	2.79843e-06	1.36143e-05	yes
PTGS1	chr9:125132808-125157982	23.2023	11.3953	-1.02582	8.50413	0	0	yes
ZNF34	chr8:145998500-146012725	1.90274	0.9345	-1.02581	2.31975	0.0203546	0.0438579	yes
CEP70	chr3:138213186-138313129	3.68851	1.81205	-1.02541	3.63753	0.000275262	0.000930342	yes
KITLG	chr12:88886569-88974250	17.4252	8.56115	-1.0253	8.53041	0	0	yes
BCAM	chr19:45312315-45324678	8.15666	4.00784	-1.02516	4.10488	4.04517e-05	0.000162128	yes
FAM193B	chr5:176946789-176981548	12.5603	6.18187	-1.02276	5.09218	3.53962e-07	1.96602e-06	yes
QRICH2	chr17:74270129-74303761	1.24429	0.612501	-1.02254	3.17377	0.00150474	0.00435454	yes
KDM2B	chr12:121866899-122018920	5.44428	2.68071	-1.02213	5.29469	1.19216e-07	7.0683e-07	yes
EGFR	chr7:55086724-55275031	19.2143	9.46314	-1.02179	9.10777	0	0	yes
MBTD1	chr17:49254785-49337427	3.39843	1.67387	-1.02168	4.58824	4.46994e-06	2.10319e-05	yes
THG1L	chr5:157158322-157166772	7.24705	3.57217	-1.02059	3.44069	0.000580236	0.00182057	yes
ADA	chr20:43248162-43280376	16.9639	8.36958	-1.01924	5.25605	1.47185e-07	8.64704e-07	yes
FLJ45340	chr7:128281294-128301052	9.21771	4.55354	-1.01742	8.72432	0	0	yes
KLHL5	chr4:39046450-39127853	17.5686	8.68026	-1.01719	7.73786	1.02141e-14	1.26078e-13	yes
IL6ST	chr5:55230924-55290821	54.8496	27.1061	-1.01686	11.567	0	0	yes
EXOSC8	chr13:37574677-37633850	11.3054	5.58707	-1.01685	3.61923	0.000295483	0.000992615	yes
ZNF362	chr1:33722173-33766320	11.6045	5.74224	-1.015	5.95508	2.59941e-09	1.91741e-08	yes
C20orf96	chr20:251503-271419	3.98259	1.97087	-1.01488	2.94478	0.0032318	0.00861839	yes
SEPSECS	chr4:25121626-25162204	1.76329	0.873924	-1.01269	3.45005	0.000560482	0.00176402	yes
SV2A	chr1:149874871-149889434	10.6665	5.29228	-1.01113	6.81934	9.14602e-12	8.76885e-11	yes
EPB41L4B	chr9:111934253-112083021	1.80865	0.897789	-1.01046	2.74826	0.00599119	0.0149764	yes
INSR	chr19:7112265-7294011	2.03454	1.01069	-1.00937	3.31147	0.000928067	0.00279916	yes
TRIM47	chr17:73870244-73874656	2.09883	1.04474	-1.00643	2.31653	0.0205293	0.0441277	yes
ZNF229	chr19:44930425-44952665	1.02782	0.511693	-1.00624	2.67481	0.00747717	0.0182341	yes
TTYH2	chr17:72209695-72258157	2.4148	1.20289	-1.0054	3.0112	0.00260214	0.00709913	yes
HMOX1	chr22:35777059-35790207	32.5699	16.2296	-1.00491	6.81953	9.13358e-12	8.76567e-11	yes
SLC25A37	chr8:23386362-23430063	19.0199	9.47974	-1.00459	5.74936	8.95797e-09	6.13573e-08	yes
ZNF397	chr18:32820993-32870196	4.54118	2.26637	-1.00269	2.98622	0.00282449	0.00764642	yes
ETS2	chr21:40177230-40196878	11.8189	5.90033	-1.00223	6.5364	6.30189e-11	5.59884e-10	yes
HMGN2	chr1:26798901-26803133	77.3601	38.6416	-1.00144	9.71742	0	0	yes
APOC1	chr19:45417920-45422606	2.4111	0	-1.79769e+308	-1.79769e+308	0.00413028	0.0107236	yes
C1orf151-NBL1	chr1:19923470-19984949	1.88676	0	-1.79769e+308	-1.79769e+308	0.00529551	0.0134098	yes
CYTL1	chr4:5016313-5021197	1.36734	0	-1.79769e+308	-1.79769e+308	0.000366329	0.00120343	yes
KLRC3	chr12:10564913-10573194	1.21171	0	-1.79769e+308	-1.79769e+308	0.0063516	0.0157716	yes
RPS17	chr15:83205503-83209208	1.60476	0	-1.79769e+308	-1.79769e+308	0.013422	0.0304766	yes
TNFRSF1B	chr1:12227059-12269277	1.06709	0	-1.79769e+308	-1.79769e+308	6.22286e-09	4.36805e-08	yes

## Sheet: S2H-MSC down overlap
Supplementary Data 2H - expression of genes in MSCs which were down-regulated in both MSC PTEN-/- vs MSC PTEN+/+ and NSC PTEN-/- vs NSC PTEN+/+
Gene	Locus	FPKM-PTEN+/+	FPKM-PTEN-/-	Log2(fold_change)	Test_stat	P_value	Q_value	Significant
VCAM1	chr1:101185195-101204601	33.9059	1.68457	-4.33108	16.5377	0	0	yes
DPPA4	chr3:109044987-109056419	1.60043	0.0877917	-4.18823	3.98329	6.79671e-05	0.000260788	yes
RUNX1T1	chr8:92967194-93115454	1.42399	0.095791	-3.89391	3.55265	0.000381371	0.00125001	yes
GLI1	chr12:57853917-57873633	4.98226	0.409997	-3.60311	7.70945	1.26565e-14	1.54909e-13	yes
DCN	chr12:91539034-91576806	1.40388	0.226726	-2.6304	3.31849	0.000905063	0.00273975	yes
EBF2	chr8:25699245-25902640	1.78256	0.299228	-2.57463	5.7011	1.19039e-08	8.05372e-08	yes
HAS2	chr8:122625270-122657564	1.44939	0.275047	-2.3977	4.04314	5.27405e-05	0.000207089	yes
PAPLN	chr14:73704204-73741347	1.16475	0.231891	-2.3285	4.85543	1.20129e-06	6.19765e-06	yes
EBF1	chr5:158122922-158526788	1.15961	0.246574	-2.23356	4.45	8.58693e-06	3.84539e-05	yes
COL3A1	chr2:189839098-189877472	620.612	156.174	-1.99054	19.2952	0	0	yes
EDNRA	chr4:148402068-148466106	12.8708	3.345	-1.94402	10.8169	0	0	yes
ABCA5	chr17:67144147-67323323	1.36139	0.375957	-1.85645	3.89427	9.84958e-05	0.000365774	yes
NCKAP5	chr2:133429371-134326031	2.56018	0.793801	-1.6894	7.10805	1.17706e-12	1.22818e-11	yes
STK32B	chr4:5053526-5502725	1.83913	0.645019	-1.51161	3.76821	0.000164423	0.000585395	yes
SLIT2	chr4:20255234-20620788	7.35289	2.57918	-1.5114	8.41407	0	0	yes
FST	chr5:52776263-52782304	44.6234	15.7835	-1.49938	9.53123	0	0	yes
NLGN1	chr3:173116243-174001116	1.30771	0.473374	-1.46599	3.80767	0.000140284	0.000506602	yes
AFF3	chr2:100163715-100759037	15.1846	5.59146	-1.44131	9.60678	0	0	yes
LRIG3	chr12:59265936-59314319	17.0915	6.48425	-1.39827	8.83949	0	0	yes
PCOLCE	chr7:100183955-100205798	236.048	89.5845	-1.39776	15.1553	0	0	yes
SLC43A3	chr11:57174426-57195053	6.53472	2.80639	-1.21941	4.91449	8.9013e-07	4.67127e-06	yes
PTN	chr7:136912091-137028546	4.90903	2.17623	-1.17361	3.44172	0.000578024	0.00181481	yes
COLEC12	chr18:319354-500729	34.7736	15.5985	-1.15659	10.3662	0	0	yes
NRP1	chr10:33466418-33623833	133.317	60.2345	-1.1462	10.7758	0	0	yes
NPTX1	chr17:78440632-78450404	11.9163	5.47425	-1.1222	8.26517	2.22045e-16	3.08549e-15	yes
TSHZ1	chr18:72922709-73001905	3.52009	1.63967	-1.10221	4.84994	1.23501e-06	6.34906e-06	yes
KIF26B	chr1:245318286-245866428	6.89093	3.28585	-1.06843	7.29272	3.03757e-13	3.29084e-12	yes
SULF1	chr8:70378858-70573147	65.8404	32.6381	-1.01242	10.1643	0	0	yes

## Sheet: S2I-NSC GO enrichment analysis
Supplementary Data 2I: GO (biological process) analysis of up-regulated genes in PTEN-/- NSC vs PTEN+/+ NSC
Term	Count	%	PValue	Genes	List Total	Pop Hits	Pop Total	Fold Enrichment	Bonferroni	Benjamini	FDR
GO:0051270~regulation of cell motion	16	0.535117	2.83157e-06	ICAM1, EGFL7, F2RL1, GREM1, ADORA1, TPM1, LAMA4, ETS1, HMOX1, SEMA3F, HBEGF, RRAS, PDGFRB, THBS1, SST, IGFBP3	250	193	13528	4.48597	0.00528386	0.00528386	0.00483035
GO:0030334~regulation of cell migration	14	0.468227	1.47667e-05	ICAM1, EGFL7, F2RL1, GREM1, TPM1, ADORA1, LAMA4, HMOX1, HBEGF, RRAS, PDGFRB, THBS1, SST, IGFBP3	250	169	13528	4.48265	0.0272506	0.0137194	0.0251881
GO:0006928~cell motion	24	0.802676	2.30063e-05	PLAT, CAV2, ICAM1, TNFRSF12A, ANXA1, GAS1, PAX3, TPM1, HOXA2, CTGF, SPINT2, ETS1, KAL1, SEMA3F, CNTN2, HBEGF, PDGFRB, NOS3, SEMA3B, SPON2, BMPR1B, THBS1, PLAU, ARHGDIB	250	475	13528	2.73408	0.0421319	0.014246	0.0392399
GO:0002685~regulation of leukocyte migration	6	0.200669	2.50966e-05	ICAM1, HMOX1, F2RL1, GREM1, THBS1, ADORA1	250	20	13528	16.2336	0.0458709	0.0116704	0.0428045
GO:0051240~positive regulation of multicellular organismal process	16	0.535117	4.67611e-05	CAV1, IKZF1, IL27RA, EPHX2, AFAP1L2, TPM1, PLA2G4A, HMOX1, ADRA1B, LIPG, NOS3, CA2, THBS1, BMPR1B, NMU, AGPAT2	250	244	13528	3.54833	0.0837739	0.0173462	0.0797414
GO:0042127~regulation of cell proliferation	32	1.07023	5.10078e-05	CAV2, CAV1, FOSL2, CLU, PAX3, ADORA1, LHX1, HMOX1, NOS3, CHRFAM7A, THBS1, KLF5, LBX1, S100A11, ANXA1, SPARC, GAS1, CDKN1C, TNFRSF9, CDKN1A, PLA2G4A, ATF3, ETS1, FABP3, PDGFRB, HBEGF, ID4, PMP22, EMP3, SST, IGFBP3, PLAU	250	787	13528	2.20023	0.0910253	0.0157805	0.0869803
GO:0040012~regulation of locomotion	14	0.468227	5.6347e-05	ICAM1, EGFL7, F2RL1, GREM1, TPM1, ADORA1, LAMA4, HMOX1, HBEGF, RRAS, PDGFRB, THBS1, SST, IGFBP3	250	192	13528	3.94567	0.100061	0.0149483	0.0960809
GO:0030336~negative regulation of cell migration	8	0.267559	7.93691e-05	EGFL7, HMOX1, RRAS, GREM1, THBS1, ADORA1, IGFBP3, TPM1	250	57	13528	7.59467	0.138005	0.0183919	0.135312
GO:0010035~response to inorganic substance	14	0.468227	0.00010987	CAV1, S100A16, STAR, TPM1, AQP3, PLA2G4A, CDKN1A, UCP2, GSN, HMOX1, NOS3, CA2, THBS1, IGFBP2	250	205	13528	3.69545	0.185823	0.0225831	0.187265
GO:0040013~negative regulation of locomotion	8	0.267559	0.000123039	EGFL7, HMOX1, RRAS, GREM1, THBS1, ADORA1, IGFBP3, TPM1	250	61	13528	7.09666	0.205642	0.0227591	0.20969
GO:0007517~muscle organ development	14	0.468227	0.000146687	CAV2, CAV1, ACTC1, LBX1, TNC, PAX3, TAGLN2, TPM1, FAM65B, TAGLN, MAPK12, PAX7, HBEGF, PDGFRB	250	211	13528	3.59037	0.240027	0.0246433	0.249945
GO:0051271~negative regulation of cell motion	8	0.267559	0.000151242	EGFL7, HMOX1, RRAS, GREM1, THBS1, ADORA1, IGFBP3, TPM1	250	63	13528	6.87137	0.246476	0.023307	0.257695
GO:0001568~blood vessel development	15	0.501672	0.000181415	PLAT, KLF5, CAV1, EGFL7, TNFRSF12A, ANXA2, LAMA4, CTGF, HMOX1, ADRA1B, NOS3, LOX, THBS1, TNFAIP2, PLAU	250	245	13528	3.31298	0.287844	0.0257742	0.309032
GO:0051094~positive regulation of developmental process	16	0.535117	0.000199905	IRX3, IKZF1, STAR, TNFRSF12A, CLU, CD74, NTRK3, PLA2G4A, ETS1, NOS3, CA2, CHRFAM7A, THBS1, BMPR1B, IGFBP3, BOC	250	278	13528	3.11436	0.312064	0.0263647	0.340478
GO:0022610~biological adhesion	28	0.936455	0.000227026	CLSTN2, TNFRSF12A, TNC, IL32, NEO1, CTGF, FAT4, KAL1, CNTNAP2, SPON2, LOXL2, THBS1, COL8A1, BOC, ICAM1, HAPLN3, PCDHB5, CNTN6, SDSL, ITGA3, AJAP1, PCDH7, LAMA4, CDON, CNTN2, CLDN1, BMPR1B, COL24A1	250	701	13528	2.16139	0.346109	0.0279236	0.386586
GO:0001944~vasculature development	15	0.501672	0.000231696	PLAT, KLF5, CAV1, EGFL7, TNFRSF12A, ANXA2, LAMA4, CTGF, HMOX1, ADRA1B, NOS3, LOX, THBS1, TNFAIP2, PLAU	250	251	13528	3.23378	0.351799	0.0267333	0.394524
GO:0007584~response to nutrient	11	0.367893	0.000263321	ALPL, CAV1, PLA2G4A, STAR, GSN, HMOX1, LIPG, CP, IGFBP2, SST, AQP3	250	140	13528	4.25166	0.389049	0.0285686	0.448259
GO:0008285~negative regulation of cell proliferation	18	0.602007	0.000381686	CAV2, CAV1, LBX1, S100A11, GAS1, ADORA1, CDKN1C, TNFRSF9, CDKN1A, ETS1, HMOX1, FABP3, NOS3, EMP3, THBS1, PMP22, SST, IGFBP3	250	361	13528	2.69811	0.510451	0.0389047	0.649139
GO:0042312~regulation of vasodilation	5	0.167224	0.000430351	CAV1, HMOX1, EPHX2, NOS3, ADORA1	250	20	13528	13.528	0.553073	0.0415015	0.731618
GO:0030193~regulation of blood coagulation	6	0.200669	0.000479908	CAV1, F2RL1, NOS3, THBS1, PLAU, ANXA2	250	36	13528	9.01867	0.592667	0.0439128	0.815544
GO:0008217~regulation of blood pressure	9	0.301003	0.000509741	ACTC1, ACTA2, HMOX1, ADRA1B, EPHX2, NOS3, POMC, ADORA1, TPM1	250	100	13528	4.87008	0.614791	0.0444107	0.866034
GO:0007155~cell adhesion	27	0.90301	0.00052942	CLSTN2, TNFRSF12A, TNC, IL32, NEO1, CTGF, FAT4, KAL1, CNTNAP2, SPON2, LOXL2, THBS1, COL8A1, BOC, ICAM1, HAPLN3, PCDHB5, CNTN6, ITGA3, AJAP1, PCDH7, LAMA4, CDON, CNTN2, CLDN1, COL24A1, BMPR1B	250	700	13528	2.08718	0.628723	0.0440376	0.899326
GO:0048514~blood vessel morphogenesis	13	0.434783	0.000543994	KLF5, PLAT, CAV1, EGFL7, TNFRSF12A, ANXA2, CTGF, HMOX1, ADRA1B, NOS3, THBS1, TNFAIP2, PLAU	250	211	13528	3.33391	0.638716	0.0432994	0.923976
GO:0044057~regulation of system process	16	0.535117	0.000612129	PLAT, KCNJ18, CAV1, STAR, KCNB2, EPHX2, SDC4, KCNJ12, ADORA1, TPM1, MYL9, HMOX1, ADRA1B, HBEGF, NOS3, CNN1, NMU	250	309	13528	2.80192	0.681981	0.0466138	1.03913
GO:0010038~response to metal ion	10	0.334448	0.0006315	CAV1, PLA2G4A, S100A16, STAR, GSN, NOS3, CA2, IGFBP2, THBS1, AQP3	250	129	13528	4.19473	0.693307	0.0461763	1.07185
GO:0008015~blood circulation	12	0.401338	0.000666586	CAV2, ACTC1, KCNJ18, CAV1, ACTA2, EPHX2, POMC, KCNJ12, TPM1, ADORA1, HMOX1, ADRA1B, NOS3	250	186	13528	3.4911	0.712806	0.0468515	1.13109
GO:0003013~circulatory system process	12	0.401338	0.000666586	CAV2, ACTC1, KCNJ18, CAV1, ACTA2, EPHX2, POMC, KCNJ12, TPM1, ADORA1, HMOX1, ADRA1B, NOS3	250	186	13528	3.4911	0.712806	0.0468515	1.13109
GO:0032101~regulation of response to external stimulus	11	0.367893	0.000722275	NTRK3, CAV1, PLA2G4A, F2RL1, NOS3, CHRFAM7A, GREM1, THBS1, ADORA1, PLAU, ANXA2	250	159	13528	3.7436	0.741243	0.0488363	1.22503
GO:0048545~response to steroid hormone stimulus	12	0.401338	0.000866826	ALPL, CAV2, CDKN1A, CAV1, PLA2G4A, HMOX1, NOS3, CA2, LOX, IGFBP2, THBS1, SST	250	192	13528	3.382	0.802602	0.0563006	1.4685
GO:0050818~regulation of coagulation	6	0.200669	0.000885268	CAV1, F2RL1, NOS3, THBS1, PLAU, ANXA2	250	41	13528	7.91883	0.809303	0.0555385	1.49952
GO:0070482~response to oxygen levels	10	0.334448	0.00119188	PLAT, CDKN1A, CAV1, PYGM, HMOX1, RYR1, NOS3, CHRFAM7A, THBS1, PLAU	250	141	13528	3.83773	0.892616	0.0716793	2.01393
GO:0030182~neuron differentiation	19	0.635452	0.0012644	LBX1, STMN2, CLU, GAS1, PAX3, CDKN1C, NTRK3, HOXA2, LHX1, PAX7, NTRK1, KAL1, CNTN2, LGI4, CNTNAP2, SEMA3B, ID4, BMPR1B, SPON2	250	438	13528	2.34732	0.906257	0.0735184	2.13523
GO:0001525~angiogenesis	10	0.334448	0.00167104	KLF5, EGFL7, TNFRSF12A, CTGF, HMOX1, NOS3, THBS1, TNFAIP2, PLAU, ANXA2	250	148	13528	3.65622	0.956244	0.0931564	2.81275
GO:0002686~negative regulation of leukocyte migration	3	0.100334	0.00197577	HMOX1, GREM1, ADORA1	250	4	13528	40.584	0.975284	0.106073	3.31758
GO:0006937~regulation of muscle contraction	7	0.234114	0.00207447	CAV1, KCNB2, CNN1, SDC4, TPM1, NMU, MYL9	250	72	13528	5.26089	0.97946	0.107988	3.48056
GO:0009991~response to extracellular stimulus	12	0.401338	0.00258419	ALPL, CDKN1A, CAV1, PLA2G4A, STAR, GSN, HMOX1, LIPG, CP, IGFBP2, SST, AQP3	250	220	13528	2.95156	0.992103	0.129182	4.31816
GO:0035150~regulation of tube size	6	0.200669	0.00283513	CAV2, CAV1, ACTC1, ACTA2, ADRA1B, NOS3	250	53	13528	6.12589	0.995068	0.137187	4.728
GO:0050880~regulation of blood vessel size	6	0.200669	0.00283513	CAV2, CAV1, ACTC1, ACTA2, ADRA1B, NOS3	250	53	13528	6.12589	0.995068	0.137187	4.728
GO:0001558~regulation of cell growth	11	0.367893	0.00320447	NTRK3, CDKN1A, FAM107A, TNFRSF12A, CTGF, SEMA3F, HBEGF, HTRA3, GREM1, IGFBP2, IGFBP3	250	194	13528	3.06821	0.997534	0.149816	5.3282
GO:0009725~response to hormone stimulus	16	0.535117	0.00332634	ALPL, ME1, CAV2, CAV1, ADCY2, STAR, PLA2G4A, CDKN1A, HMOX1, FABP3, NOS3, CA2, LOX, THBS1, IGFBP2, SST	250	367	13528	2.35911	0.998038	0.151301	5.52545
GO:0001666~response to hypoxia	9	0.301003	0.0033497	PLAT, CAV1, PYGM, HMOX1, RYR1, NOS3, CHRFAM7A, THBS1, PLAU	250	134	13528	3.63439	0.998122	0.148682	5.56322
GO:0009719~response to endogenous stimulus	17	0.568562	0.00343818	ALPL, ME1, CAV2, CAV1, ADCY2, STAR, PLA2G4A, CDKN1A, HMOX1, FABP3, ADRA1B, NOS3, CA2, LOX, THBS1, IGFBP2, SST	250	405	13528	2.27137	0.99841	0.148791	5.70614
GO:0042310~vasoconstriction	4	0.133779	0.00346114	CAV1, ACTC1, ACTA2, ADRA1B	250	17	13528	12.7322	0.998477	0.146338	5.74319
GO:0045597~positive regulation of cell differentiation	12	0.401338	0.00349817	NTRK3, IRX3, STAR, IKZF1, ETS1, TNFRSF12A, CLU, CA2, BMPR1B, IGFBP3, BOC, CD74	250	229	13528	2.83556	0.998579	0.144533	5.80292
GO:0031667~response to nutrient levels	11	0.367893	0.00357619	ALPL, CAV1, PLA2G4A, STAR, GSN, HMOX1, LIPG, CP, IGFBP2, SST, AQP3	250	197	13528	3.02148	0.998773	0.144342	5.92866
GO:0003018~vascular process in circulatory system	6	0.200669	0.00420327	CAV2, CAV1, ACTC1, ACTA2, ADRA1B, NOS3	250	58	13528	5.59779	0.999622	0.163987	6.93352
GO:0009611~response to wounding	20	0.668896	0.00426019	PLAT, TNC, CLU, F2RL1, CXCL2, EPHX2, ANXA1, AFAP1L2, ADORA1, TPM1, GSN, CTGF, HMOX1, PAX7, HBEGF, LOX, THBS1, BMPR1B, TFPI2, PLAU	250	530	13528	2.04196	0.99966	0.162645	7.02423
GO:0051674~localization of cell	14	0.468227	0.00456003	PLAT, CAV2, ICAM1, TNFRSF12A, PAX3, ETS1, CTGF, SEMA3F, CNTN2, HBEGF, PDGFRB, NOS3, THBS1, PLAU	250	307	13528	2.46765	0.999807	0.169642	7.50068
GO:0048870~cell motility	14	0.468227	0.00456003	PLAT, CAV2, ICAM1, TNFRSF12A, PAX3, ETS1, CTGF, SEMA3F, CNTN2, HBEGF, PDGFRB, NOS3, THBS1, PLAU	250	307	13528	2.46765	0.999807	0.169642	7.50068
GO:0060284~regulation of cell development	11	0.367893	0.00473406	NTRK3, IRX3, HOXA2, LBX1, STAR, TNFRSF12A, SEMA3F, HES3, ID4, IGFBP3, BOC	250	205	13528	2.90357	0.999861	0.172133	7.77618
GO:0009953~dorsal/ventral pattern formation	6	0.200669	0.00486371	HOXA2, LHX1, PAX7, GAS1, SP8, BMPR1B	250	60	13528	5.4112	0.999891	0.173079	7.98091
GO:0016477~cell migration	13	0.434783	0.00515421	PLAT, CAV2, ICAM1, TNFRSF12A, PAX3, CTGF, SEMA3F, CNTN2, HBEGF, PDGFRB, NOS3, THBS1, PLAU	250	276	13528	2.54875	0.999937	0.179069	8.43809
GO:0010648~negative regulation of cell communication	12	0.401338	0.00632938	RGS10, CAV1, RGS4, RGS5, GAS1, TNFAIP3, GREM1, PRDM16, FRZB, THBS1, ADORA1, IGFBP3	250	248	13528	2.61832	0.999993	0.21148	10.2658
GO:0021527~spinal cord association neuron differentiation	3	0.100334	0.00666679	LBX1, PAX7, PAX3	250	7	13528	23.1909	0.999996	0.217608	10.7842
GO:0042692~muscle cell differentiation	8	0.267559	0.00703086	CAV2, ACTC1, MAPK12, TNC, CDON, LGALS1, NEO1, TPM1	250	121	13528	3.57765	0.999998	0.224207	11.3404
GO:0010033~response to organic substance	24	0.802676	0.00728304	ME1, ALPL, CAV2, CAV1, ACTC1, IL1R1, ADCY2, STAR, PLA2G4A, CDKN1A, PYGM, GSN, HMOX1, HSPA4L, ADRA1B, FABP3, RYR1, NOS3, LOX, CA2, CHRFAM7A, THBS1, IGFBP2, SST	250	721	13528	1.80123	0.999999	0.22744	11.7237
GO:0009968~negative regulation of signal transduction	11	0.367893	0.00791727	RGS10, CAV1, RGS4, RGS5, GAS1, TNFAIP3, GREM1, PRDM16, FRZB, THBS1, IGFBP3	250	221	13528	2.69336	1	0.24074	12.6809
GO:0045777~positive regulation of blood pressure	4	0.133779	0.00831122	ADRA1B, EPHX2, ADORA1, TPM1	250	23	13528	9.41078	1	0.247169	13.2705
GO:0042060~wound healing	10	0.334448	0.00896886	PLAT, GSN, HMOX1, PAX7, F2RL1, HBEGF, LOX, TFPI2, TPM1, PLAU	250	191	13528	2.83309	1	0.259928	14.2465
GO:0051960~regulation of nervous system development	10	0.334448	0.00926525	NTRK3, IRX3, HOXA2, LBX1, STAR, TNFRSF12A, LHX1, SEMA3F, HES3, ID4	250	192	13528	2.81833	1	0.263279	14.6829

## Sheet: S2J-MSC GO enrichment analysis
Supplementary Data 2J: GO (biological process) analysis of down-regulated genes in PTEN-/- MSC vs PTEN+/+ MSC
Category	Term	Count	%	PValue	Genes	List Total	Pop Hits	Pop Total	Fold Enrichment	Bonferroni	Benjamini	FDR
GOTERM_BP_FAT	GO:0000280~nuclear division	49	0.760279	5.75515e-24	TUBB2B, PTTG1, AURKB, FAM83D, KIF2C, CDCA8, OIP5, CDCA2, CDCA5, CCNA2, ASPM, CDK1, ARHGEF2, KIF11, CCNF, KIF15, TPX2, NUSAP1, PBK, UBE2C, WEE1, MAD2L1, SPAG5, BUB1B, HAUS4, NEK2, ANLN, CEP55, KIAA1009, NCAPG, BUB1, SKA3, SKA1, HELLS, DLGAP5, NUF2, KIF18A, CENPF, BIRC5, NDC80, CENPE, CDC20, SMC4, CDC25B, CCNB2, PLK1, CENPV, KIF20B, CIT	504	220	13528	5.97828	1.62871e-20	1.62871e-20	1.02958e-20
GOTERM_BP_FAT	GO:0007067~mitosis	49	0.760279	5.75515e-24	TUBB2B, PTTG1, AURKB, FAM83D, KIF2C, CDCA8, OIP5, CDCA2, CDCA5, CCNA2, ASPM, CDK1, ARHGEF2, KIF11, CCNF, KIF15, TPX2, NUSAP1, PBK, UBE2C, WEE1, MAD2L1, SPAG5, BUB1B, HAUS4, NEK2, ANLN, CEP55, KIAA1009, NCAPG, BUB1, SKA3, SKA1, HELLS, DLGAP5, NUF2, KIF18A, CENPF, BIRC5, NDC80, CENPE, CDC20, SMC4, CDC25B, CCNB2, PLK1, CENPV, KIF20B, CIT	504	220	13528	5.97828	1.62871e-20	1.62871e-20	1.02958e-20
GOTERM_BP_FAT	GO:0000087~M phase of mitotic cell cycle	49	0.760279	1.32364e-23	TUBB2B, PTTG1, AURKB, FAM83D, KIF2C, CDCA8, OIP5, CDCA2, CDCA5, CCNA2, ASPM, CDK1, ARHGEF2, KIF11, CCNF, KIF15, TPX2, NUSAP1, PBK, UBE2C, WEE1, MAD2L1, SPAG5, BUB1B, HAUS4, NEK2, ANLN, CEP55, KIAA1009, NCAPG, BUB1, SKA3, SKA1, HELLS, DLGAP5, NUF2, KIF18A, CENPF, BIRC5, NDC80, CENPE, CDC20, SMC4, CDC25B, CCNB2, PLK1, CENPV, KIF20B, CIT	504	224	13528	5.87153	3.74589e-20	1.87294e-20	2.36795e-20
GOTERM_BP_FAT	GO:0000278~mitotic cell cycle	62	0.961986	2.23649e-23	PRC1, TUBB2B, DBF4, TTK, PTTG1, AURKB, GTSE1, FAM83D, KIF2C, CDCA8, OIP5, CDKN2C, CDCA2, CDCA5, CCNA2, ASPM, EGFR, CDK1, ARHGEF2, KIF11, CCNF, KIF15, PIM1, TPX2, NUSAP1, PBK, UBE2C, WEE1, RBBP8, MAD2L1, PSME1, SPAG5, PRDM5, BUB1B, HAUS4, NEK2, ANLN, CEP55, KIAA1009, NCAPG, CENPA, BUB1, SKA3, SKA1, HELLS, DLGAP5, NUF2, KIF18A, CENPF, CDC20, BIRC5, NDC80, CENPE, SMC4, CDC25B, CDKN1C, CDKN1B, CCNB2,…	504	370	13528	4.49773	6.32927e-20	2.10976e-20	4.00102e-20
GOTERM_BP_FAT	GO:0048285~organelle fission	49	0.760279	3.64823e-23	TUBB2B, PTTG1, AURKB, FAM83D, KIF2C, CDCA8, OIP5, CDCA2, CDCA5, CCNA2, ASPM, CDK1, ARHGEF2, KIF11, CCNF, KIF15, TPX2, NUSAP1, PBK, UBE2C, WEE1, MAD2L1, SPAG5, BUB1B, HAUS4, NEK2, ANLN, CEP55, KIAA1009, NCAPG, BUB1, SKA3, SKA1, HELLS, DLGAP5, NUF2, KIF18A, CENPF, BIRC5, NDC80, CENPE, CDC20, SMC4, CDC25B, CCNB2, PLK1, CENPV, KIF20B, CIT	504	229	13528	5.74333	1.03245e-19	2.58112e-20	6.52659e-20
GOTERM_BP_FAT	GO:0022403~cell cycle phase	65	1.00853	6.21627e-23	ADCY3, PRC1, TUBB2B, DBF4, TTK, AURKB, PTTG1, GTSE1, FAM83D, KIF2C, CDCA8, CDKN2C, OIP5, CDCA2, CDCA5, CCNA2, ASPM, EGFR, CDK1, ARHGEF2, KIF11, SGOL2, CCNF, KIF15, PIM1, TPX2, NUSAP1, PBK, TACC3, UBE2C, WEE1, RBBP8, MAD2L1, FANCD2, SPAG5, BUB1B, HAUS4, NEK2, ANLN, CEP55, KIAA1009, NCAPG, BUB1, SKA3, SKA1, HELLS, TRIP13, MKI67, DLGAP5, NUF2, KIF18A, CENPF, CDC20, BIRC5, NDC80, CENPE, SMC4, CDC25B,…	504	414	13528	4.21421	1.7592e-19	3.51841e-20	1.11207e-19
GOTERM_BP_FAT	GO:0000279~M phase	57	0.884407	3.29373e-22	ADCY3, PRC1, TUBB2B, TTK, PTTG1, AURKB, FAM83D, KIF2C, CDCA8, OIP5, CDCA2, CDCA5, CCNA2, ASPM, CDK1, ARHGEF2, KIF11, SGOL2, CCNF, KIF15, TPX2, NUSAP1, PBK, TACC3, UBE2C, WEE1, MAD2L1, FANCD2, SPAG5, BUB1B, HAUS4, NEK2, ANLN, CEP55, KIAA1009, NCAPG, BUB1, SKA3, SKA1, HELLS, TRIP13, MKI67, DLGAP5, NUF2, KIF18A, CENPF, BIRC5, NDC80, CENPE, CDC20, SMC4, CDC25B, CCNB2, PLK1, KIF20B, CENPV, CIT	504	329	13528	4.65031	9.32127e-19	1.55354e-19	5.8924e-19
GOTERM_BP_FAT	GO:0022402~cell cycle process	73	1.13266	1.07388e-20	GAS2L3, ADCY3, PRC1, TUBB2B, DBF4, TTK, AURKB, PTTG1, GTSE1, FAM83D, KIF2C, CDCA8, CDKN2C, OIP5, CDCA2, CDCA5, CCNA2, ASPM, EGFR, CDK1, ARHGEF2, KIF11, SGOL2, CCNF, KIF15, PIM1, TPX2, NUSAP1, PBK, TACC3, UBE2C, WEE1, DDIT3, RBBP8, MAD2L1, PSME1, SPAG5, FANCD2, BUB1B, MDM4, HAUS4, NEK2, ANLN, CEP55, KIAA1009, NCAPG, CENPA, BUB1, SKA3, SKA1, HELLS, TRIP13, MKI67, IL8, DLGAP5, NUF2, KIF18A, CENPF, C…	504	565	13528	3.46799	3.03908e-17	4.34155e-18	1.92115e-17
GOTERM_BP_FAT	GO:0007049~cell cycle	84	1.30334	6.45453e-19	GAS2L3, ADCY3, S100A6, PRC1, TUBB2B, DBF4, TTK, AURKB, PTTG1, GTSE1, FAM83D, KIF2C, CDCA8, MCM7, CDKN2C, OIP5, FANCI, CDCA2, CDCA5, CCNA2, ASPM, EGFR, CDK1, ARHGEF2, KIF11, SGOL2, RBL1, CCNF, KIF15, PIM1, TPX2, NUSAP1, PBK, TACC3, UBE2C, WEE1, AHR, DDIT3, RBBP8, HHEX, MAD2L1, PSME1, SPAG5, FANCD2, PRDM5, BUB1B, MDM4, HAUS4, CKS1B, NEK2, FOXM1, ANLN, CEP55, KIAA1009, CENPA, NCAPG, HJURP, BUB1, SKA…	504	776	13528	2.9055	1.82663e-15	2.28329e-16	1.1547e-15
GOTERM_BP_FAT	GO:0051301~cell division	46	0.713732	4.70069e-16	HAUS4, CKS1B, PRC1, NEK2, ANLN, PTTG1, CEP55, AURKB, KIAA1009, FAM83D, CDCA8, NCAPG, OIP5, BUB1, CDCA2, SKA3, SKA1, CCNA2, CDCA5, HELLS, ASPM, CDK1, ARHGEF2, KIF11, SGOL2, CCNF, NUF2, CENPF, NUSAP1, CDC20, BIRC5, CENPE, NDC80, UBE2C, WEE1, SMC4, CENPH, CDC25B, MAD2L1, CCNB2, SPAG5, PLK1, KIF20B, CENPV, BUB1B, CIT	504	295	13528	4.18542	1.25677e-12	1.39666e-13	7.99361e-13
GOTERM_BP_FAT	GO:0007059~chromosome segregation	21	0.325834	1.00163e-11	NEK2, SGOL2, DLGAP5, NUF2, KIF18A, CENPF, NUSAP1, NDC80, CENPE, BIRC5, PTTG1, BRCA1, SMC4, CENPH, MAD2L1, NCAPG, HJURP, SKA3, SKA1, CDCA5, TOP2A	504	81	13528	6.95885	2.83462e-08	2.83462e-09	1.79189e-08
GOTERM_BP_FAT	GO:0042127~regulation of cell proliferation	64	0.993018	5.64356e-09	S100A6, RARRES1, NRP1, IL6ST, PPARG, PTGS1, TNFSF15, TTK, TENC1, GLI3, DDR2, GLI1, EDNRA, WARS, CDCA7, PTGES, CDKN2C, HMOX1, IL1B, RARB, CCNA2, FGF2, INSR, EGFR, ARHGEF2, TNFRSF9, HHEX, CTH, MSX1, ZMIZ1, VEGFA, PDGFRB, MDM4, NGF, CXCL1, CCL2, CXCL5, IFITM1, FOXM1, KITLG, NFKBIA, BDKRB2, IL34, ADA, VCAM1, LIF, PTN, TRAF5, RUNX2, ODC1, IL6, IL8, SMAD1, NTN1, FOXP1, BRCA1, SOD2, CDC25B, CDKN1C, CDKN…	504	787	13528	2.18277	1.59712e-05	1.45193e-06	1.00962e-05
GOTERM_BP_FAT	GO:0010564~regulation of cell cycle process	18	0.279286	1.0007e-06	NEK2, DLGAP5, CENPF, NUSAP1, TTK, CENPE, ANLN, BIRC5, UBE2C, BRCA1, GTSE1, LIF, PLK4, MAD2L1, BUB1, KIF20B, IL1B, INSR	504	114	13528	4.2381	0.00282799	0.000235972	0.00179022
GOTERM_BP_FAT	GO:0051726~regulation of cell cycle	32	0.496509	2.20921e-06	CKS1B, NEK2, FAM175A, TTK, ASNS, ANLN, GTSE1, LIF, CDKN2C, BUB1, IL1B, CCNA2, INSR, EGFR, CDK1, DLGAP5, PIM1, CENPF, NUSAP1, BIRC5, CENPE, UBE2C, TACC3, BRCA1, RBBP8, CDKN1C, PLK4, CDKN1B, MAD2L1, KIF20B, BUB1B, NGF	504	331	13528	2.59493	0.00623258	0.000480814	0.00395215
GOTERM_BP_FAT	GO:0051173~positive regulation of nitrogen compound metabolic process	49	0.760279	3.30928e-06	FAM175A, PPARG, GLI3, GLI1, FOXF1, IL1B, RARB, FOXO3B, CCNA2, FGF2, INSR, EGFR, ICAM1, SOX11, HMGA1, DDIT3, AHR, HHEX, ZMIZ1, VEGFA, SIX1, HMGB2, CYTL1, KITLG, NFKBIA, ABCA1, PRDM16, LIF, TCF21, MEIS2, REL, BCL3, TCEA1, PTX3, RUNX2, NR1H3, IL6, CEBPG, SMAD1, CENPK, BRCA1, SOD2, P2RX4, ETS2, EBF2, EBF1, IRF1, PBX1, KLF4	504	644	13528	2.04227	0.00932155	0.000668724	0.00592005
GOTERM_BP_FAT	GO:0007346~regulation of mitotic cell cycle	20	0.310318	3.60396e-06	EGFR, CDK1, NEK2, DLGAP5, CENPF, TTK, NUSAP1, ASNS, CENPE, ANLN, BIRC5, UBE2C, GTSE1, MAD2L1, BUB1, KIF20B, BUB1B, IL1B, INSR, CCNA2	504	152	13528	3.53175	0.0101474	0.000679717	0.00644719
GOTERM_BP_FAT	GO:0000070~mitotic sister chromatid segregation	10	0.155159	4.85395e-06	MAD2L1, NEK2, NCAPG, DLGAP5, KIF18A, NUSAP1, CENPE, NDC80, CDCA5, SMC4	504	36	13528	7.45591	0.0136428	0.000858177	0.00868324
GOTERM_BP_FAT	GO:0043067~regulation of programmed cell death	57	0.884407	5.19508e-06	PREX1, MMP9, GDF5, TLR2, TNFSF15, TNFSF18, GLI3, PTGIS, CASP4, CDKN2C, HMOX1, IL1B, RARB, FOXO3B, CASP1, TOP2A, FGF2, EGFR, CDK1, ARHGEF2, SOCS2, ARHGEF6, AARS, PIM1, BCL2L11, DDIT3, TNFRSF9, MSX1, TNFAIP8, VEGFA, NAIP, TNFAIP3, FAIM2, NGF, HMGB1, CCL2, NFKBIA, ASNS, BDKRB2, ADA, AHRR, ALDH1A3, BCL3, TRAF5, BMF, HELLS, PHLDA1, OBSCN, IL6, CEBPG, BIRC5, BRCA1, SOD2, PLEKHF1, P2RX4, CDKN1B, IFI6	504	812	13528	1.88418	0.0145946	0.000864457	0.00929346
GOTERM_BP_FAT	GO:0010941~regulation of cell death	57	0.884407	5.84308e-06	PREX1, MMP9, GDF5, TLR2, TNFSF15, TNFSF18, GLI3, PTGIS, CASP4, CDKN2C, HMOX1, IL1B, RARB, FOXO3B, CASP1, TOP2A, FGF2, EGFR, CDK1, ARHGEF2, SOCS2, ARHGEF6, AARS, PIM1, BCL2L11, DDIT3, TNFRSF9, MSX1, TNFAIP8, VEGFA, NAIP, TNFAIP3, FAIM2, NGF, HMGB1, CCL2, NFKBIA, ASNS, BDKRB2, ADA, AHRR, ALDH1A3, BCL3, TRAF5, BMF, HELLS, PHLDA1, OBSCN, IL6, CEBPG, BIRC5, BRCA1, SOD2, PLEKHF1, P2RX4, CDKN1B, IFI6	504	815	13528	1.87724	0.0164	0.000918244	0.0104526
GOTERM_BP_FAT	GO:0000819~sister chromatid segregation	10	0.155159	6.20493e-06	MAD2L1, NEK2, NCAPG, DLGAP5, KIF18A, NUSAP1, CENPE, NDC80, CDCA5, SMC4	504	37	13528	7.2544	0.0174067	0.000923784	0.0110999
GOTERM_BP_FAT	GO:0031328~positive regulation of cellular biosynthetic process	50	0.775795	8.04804e-06	PPARG, GLI3, GLI1, FOXF1, HMOX1, IL1B, RARB, FOXO3B, FAM129A, CCNA2, FGF2, INSR, EGFR, ICAM1, SOX11, HMGA1, DDIT3, AHR, HHEX, ZMIZ1, VEGFA, SIX1, HMGB2, CYTL1, KITLG, NFKBIA, ABCA1, PRDM16, LIF, TCF21, MEIS2, REL, BCL3, TCEA1, PTX3, RUNX2, NR1H3, IL6, CEBPG, SMAD1, CENPK, BRCA1, SOD2, P2RX4, ETS2, EBF2, EBF1, IRF1, PBX1, KLF4	504	685	13528	1.95922	0.0225186	0.00113815	0.0143968
GOTERM_BP_FAT	GO:0042981~regulation of apoptosis	56	0.868891	8.20759e-06	PREX1, MMP9, GDF5, TLR2, TNFSF15, TNFSF18, GLI3, PTGIS, CASP4, CDKN2C, HMOX1, IL1B, RARB, FOXO3B, CASP1, TOP2A, EGFR, CDK1, ARHGEF2, SOCS2, ARHGEF6, AARS, PIM1, BCL2L11, DDIT3, TNFRSF9, MSX1, TNFAIP8, VEGFA, NAIP, TNFAIP3, FAIM2, NGF, HMGB1, CCL2, NFKBIA, ASNS, BDKRB2, ADA, AHRR, ALDH1A3, BCL3, TRAF5, BMF, HELLS, PHLDA1, OBSCN, IL6, CEBPG, BIRC5, BRCA1, SOD2, PLEKHF1, P2RX4, CDKN1B, IFI6	504	804	13528	1.86954	0.0229599	0.00110546	0.0146821
GOTERM_BP_FAT	GO:0009891~positive regulation of biosynthetic process	50	0.775795	1.17352e-05	PPARG, GLI3, GLI1, FOXF1, HMOX1, IL1B, RARB, FOXO3B, FAM129A, CCNA2, FGF2, INSR, EGFR, ICAM1, SOX11, HMGA1, DDIT3, AHR, HHEX, ZMIZ1, VEGFA, SIX1, HMGB2, CYTL1, KITLG, NFKBIA, ABCA1, PRDM16, LIF, TCF21, MEIS2, REL, BCL3, TCEA1, PTX3, RUNX2, NR1H3, IL6, CEBPG, SMAD1, CENPK, BRCA1, SOD2, P2RX4, ETS2, EBF2, EBF1, IRF1, PBX1, KLF4	504	695	13528	1.93103	0.0326653	0.00150844	0.0209919
GOTERM_BP_FAT	GO:0007017~microtubule-based process	25	0.387898	2.51599e-05	HAUS4, KIF4A, TUBB2B, PRC1, NEK2, TTK, GTSE1, KIF2C, CENPA, KIF14, KIF11, KIF15, KIF18A, NUSAP1, KIF18B, CENPE, NDC80, UBE2C, TACC3, BRCA1, SPAG5, KIF20B, BUB1B, KIF26B, KIF20A	504	253	13528	2.6523	0.0687274	0.00309101	0.0450008
GOTERM_BP_FAT	GO:0034508~centromere complex assembly	5	0.0775795	2.66944e-05	HJURP, CENPV, CENPF, CENPE, HELLS	504	6	13528	22.3677	0.072763	0.00314281	0.0477448
GOTERM_BP_FAT	GO:0008284~positive regulation of cell proliferation	34	0.527541	3.15783e-05	S100A6, NRP1, CCL2, CXCL5, IL6ST, TTK, KITLG, IL34, DDR2, ADA, GLI1, LIF, VCAM1, PTN, IL1B, INSR, FGF2, CCNA2, RUNX2, TRAF5, EGFR, ODC1, IL6, NTN1, FOXP1, CDC25B, CDKN1B, ZMIZ1, VEGFA, PDGFRB, PBX1, MDM4, MAB21L2, NGF	504	414	13528	2.20436	0.085491	0.00356834	0.0564777
GOTERM_BP_FAT	GO:0051783~regulation of nuclear division	11	0.170675	3.52666e-05	MAD2L1, NEK2, DLGAP5, KIF20B, BUB1, CENPF, IL1B, NUSAP1, TTK, CENPE, INSR	504	56	13528	5.27239	0.0949873	0.00383135	0.0630723
GOTERM_BP_FAT	GO:0007088~regulation of mitosis	11	0.170675	3.52666e-05	MAD2L1, NEK2, DLGAP5, KIF20B, BUB1, CENPF, IL1B, NUSAP1, TTK, CENPE, INSR	504	56	13528	5.27239	0.0949873	0.00383135	0.0630723
GOTERM_BP_FAT	GO:0031399~regulation of protein modification process	27	0.418929	4.19163e-05	IL6ST, KITLG, TTK, BDKRB1, BDKRB2, IL34, EDNRA, LIF, IL1B, FBXO4, PDGFD, FAM129A, INSR, FGF2, EGFR, CDK1, IL6, SOCS1, CDC20, UBE2C, BRCA1, MAD2L1, PSME1, PLK1, BUB1B, PDGFRB, CBS	504	295	13528	2.45666	0.11186	0.0043839	0.0749606
GOTERM_BP_FAT	GO:0031577~spindle checkpoint	6	0.0930954	4.44169e-05	MAD2L1, BUB1, CENPF, TTK, BIRC5, CENPE	504	12	13528	13.4206	0.118123	0.00447931	0.0794308
GOTERM_BP_FAT	GO:0001822~kidney development	14	0.217223	5.33751e-05	ODC1, SOX11, SMAD1, GLI3, BCL2L11, SLIT2, TCF21, ITGA8, ALDH1A3, SIX1, PYGO1, PDGFRB, PBX1, RARB	504	96	13528	3.91435	0.1402	0.00519527	0.0954437
GOTERM_BP_FAT	GO:0001655~urogenital system development	15	0.232739	5.59358e-05	ODC1, SOX11, SMAD1, GLI3, BCL2L11, SLIT2, TCF21, ITGA8, ALDH1A3, SIX1, PYGO1, PDGFRB, PBX1, RARB, HELLS	504	110	13528	3.66017	0.146409	0.00526286	0.10002
GOTERM_BP_FAT	GO:0051276~chromosome organization	37	0.574088	6.2363e-05	HMGB1, HMGB2, HMGN2, NEK2, FAM175A, EZH2, H1FX, CBX2, PTTG1, CDCA8, NCAPG, CENPA, HJURP, FBXO4, ASF1B, CDCA5, TOP2A, HELLS, H1F0, SGOL2, DLGAP5, RBL1, KIF18A, CENPF, NUSAP1, WHSC1, CENPE, NDC80, HMGA1, SMC4, CENPH, KDM2B, MAD2L1, FANCD2, PRDM5, CENPV, CHAF1B	504	485	13528	2.04768	0.161795	0.00567714	0.111507
GOTERM_BP_FAT	GO:0002685~regulation of leukocyte migration	7	0.108611	6.36872e-05	ICAM1, IL6, HMOX1, VEGFA, BDKRB1, CXCL12, ADA	504	20	13528	9.39444	0.164931	0.00561668	0.113874
GOTERM_BP_FAT	GO:0045429~positive regulation of nitric oxide biosynthetic process	7	0.108611	8.63784e-05	EGFR, ICAM1, P2RX4, IL1B, PTX3, INSR, SOD2	504	21	13528	8.94709	0.216874	0.00738055	0.154416
GOTERM_BP_FAT	GO:0010604~positive regulation of macromolecule metabolic process	55	0.853375	9.44257e-05	IL6ST, FAM175A, PPARG, TTK, GLI3, GLI1, EDNRA, FOXF1, HMOX1, IL1B, RARB, FOXO3B, FAM129A, CCNA2, FGF2, INSR, CDK1, SOX11, UBE2C, HMGA1, DDIT3, AHR, HHEX, PSME1, ZMIZ1, VEGFA, SIX1, HMGB2, CYTL1, KITLG, NFKBIA, IL34, PRDM16, LIF, TCF21, MEIS2, REL, BCL3, TCEA1, FBXO4, RUNX2, NR1H3, IL6, CEBPG, CDC20, SMAD1, CENPK, BRCA1, PLK1, ETS2, EBF2, EBF1, IRF1, PBX1, KLF4	504	857	13528	1.7226	0.234509	0.00782911	0.168791
GOTERM_BP_FAT	GO:0006563~L-serine metabolic process	5	0.0775795	0.00011735	SHMT2, PHGDH, PSAT1, PSPH, CBS	504	8	13528	16.7758	0.282598	0.00944424	0.209728
GOTERM_BP_FAT	GO:0000075~cell cycle checkpoint	13	0.201707	0.000133399	CDK1, FAM175A, TTK, CENPF, CENPE, BIRC5, GTSE1, BRCA1, RBBP8, MAD2L1, BUB1, BUB1B, CCNA2	504	91	13528	3.83447	0.314457	0.0104325	0.238378
GOTERM_BP_FAT	GO:0045935~positive regulation of nucleobase, nucleoside, nucleotide and nucleic acid metabolic process	43	0.667184	0.000145678	HMGB2, FAM175A, PPARG, CYTL1, NFKBIA, KITLG, ABCA1, PRDM16, GLI3, GLI1, LIF, TCF21, MEIS2, REL, FOXF1, BCL3, TCEA1, RARB, FOXO3B, RUNX2, CCNA2, FGF2, INSR, NR1H3, IL6, CEBPG, SOX11, SMAD1, CENPK, HMGA1, BRCA1, AHR, DDIT3, HHEX, ZMIZ1, ETS2, EBF2, VEGFA, SIX1, EBF1, IRF1, PBX1, KLF4	504	624	13528	1.84964	0.337873	0.0110813	0.260293
GOTERM_BP_FAT	GO:0051640~organelle localization	13	0.201707	0.000148338	DLGAP5, KIF18A, NLGN1, NUSAP1, CENPF, NDC80, CENPE, BIRC5, TACC3, NTN1, CENPA, CDCA5, ASPM	504	92	13528	3.79279	0.342839	0.0109873	0.26504
GOTERM_BP_FAT	GO:0051303~establishment of chromosome localization	6	0.0930954	0.00015348	DLGAP5, KIF18A, CENPF, BIRC5, CENPE, CDCA5	504	15	13528	10.7365	0.352336	0.0110762	0.274217
GOTERM_BP_FAT	GO:0050000~chromosome localization	6	0.0930954	0.00015348	DLGAP5, KIF18A, CENPF, BIRC5, CENPE, CDCA5	504	15	13528	10.7365	0.352336	0.0110762	0.274217
GOTERM_BP_FAT	GO:0007093~mitotic cell cycle checkpoint	9	0.139643	0.000158883	CDK1, MAD2L1, BUB1, BUB1B, CENPF, TTK, CENPE, CCNA2, GTSE1	504	43	13528	5.61794	0.362164	0.0111789	0.283856
GOTERM_BP_FAT	GO:0033043~regulation of organelle organization	21	0.325834	0.00017132	ARHGEF2, NEK2, DLGAP5, CENPF, NUSAP1, TTK, CENPE, MID1IP1, CXCL12, BRCA1, PLK4, MAD2L1, CDKN1B, TMSB15A, BUB1, CENPV, KIF20B, SKA3, IL1B, SKA1, INSR	504	217	13528	2.59754	0.384227	0.0117566	0.306044
GOTERM_BP_FAT	GO:0008283~cell proliferation	33	0.512025	0.000195153	CXCL1, CKS1B, FST, KITLG, FES, PSPH, CXCL12, LGR4, EDNRA, KIF2C, MCM7, HMOX1, BUB1, ASPM, HELLS, EGFR, MKI67, DLGAP5, SOX11, KIF15, PIM1, TPX2, CENPF, TACC3, CSGALNACT1, HHEX, SERPINF1, PLK1, VEGFA, BUB1B, IRF2, PTCH1, MDM4	504	436	13528	2.03156	0.424397	0.0130648	0.348549
GOTERM_BP_FAT	GO:0010557~positive regulation of macromolecule biosynthetic process	44	0.6827	0.000200649	HMGB2, PPARG, CYTL1, NFKBIA, KITLG, PRDM16, GLI3, GLI1, LIF, TCF21, MEIS2, REL, HMOX1, FOXF1, BCL3, IL1B, TCEA1, RARB, FAM129A, FOXO3B, RUNX2, CCNA2, FGF2, INSR, NR1H3, IL6, CEBPG, SOX11, SMAD1, CENPK, HMGA1, BRCA1, AHR, DDIT3, HHEX, ZMIZ1, ETS2, EBF2, VEGFA, SIX1, EBF1, IRF1, PBX1, KLF4	504	654	13528	1.80583	0.433282	0.01312	0.358348
GOTERM_BP_FAT	GO:0006954~inflammatory response	27	0.418929	0.000203715	CXCL1, NMI, CCL2, C3, TRPV1, CXCL3, CXCL2, TLR2, BDKRB1, C1R, CXCL6, C1S, BDKRB2, TNFRSF1B, LTB4R, HMOX1, IL1B, NFATC4, CFI, PTX3, IL6, IL8, SMAD1, TNFAIP6, PLA2G4B, CD302, NGF	504	325	13528	2.22989	0.438179	0.0130184	0.363814
GOTERM_BP_FAT	GO:0035295~tube development	21	0.325834	0.000209256	NRP1, VANGL2, CXCL12, GLI3, LGR4, SLIT2, BCL2L11, FOXP1, ADA, ZIC2, GLI1, EDNRA, TCF21, HHEX, FOXF1, VEGFA, SIX1, PTCH1, PBX1, RARB, FGF2	504	220	13528	2.56212	0.446923	0.013075	0.373693
GOTERM_BP_FAT	GO:0051656~establishment of organelle localization	11	0.170675	0.000218576	CENPA, DLGAP5, NLGN1, KIF18A, CENPF, NUSAP1, BIRC5, CENPE, NDC80, CDCA5, NTN1	504	69	13528	4.27904	0.461322	0.0133586	0.390305
GOTERM_BP_FAT	GO:0007051~spindle organization	9	0.139643	0.000221265	HAUS4, KIF11, PRC1, SPAG5, BUB1B, TTK, NDC80, UBE2C, TACC3	504	45	13528	5.36825	0.465406	0.0132361	0.395098
GOTERM_BP_FAT	GO:0001932~regulation of protein amino acid phosphorylation	18	0.279286	0.000247925	EGFR, IL6, IL6ST, SOCS1, KITLG, TTK, BDKRB1, BDKRB2, IL34, LIF, EDNRA, IL1B, PDGFRB, PDGFD, FAM129A, INSR, FGF2, CBS	504	173	13528	2.79273	0.504265	0.0145127	0.442604
GOTERM_BP_FAT	GO:0010948~negative regulation of cell cycle process	7	0.108611	0.000248374	LIF, MAD2L1, BUB1, CENPF, TTK, CENPE, BRCA1	504	25	13528	7.51556	0.504895	0.0142442	0.443404
GOTERM_BP_FAT	GO:0051129~negative regulation of cellular component organization	16	0.248254	0.000259323	HMGB1, ARHGEF2, NRP1, APOC1, CENPF, TTK, CENPE, MID1IP1, NTN1, RUFY3, BRCA1, EIF4EBP1, MAD2L1, TMSB15A, BUB1, NR1H3	504	142	13528	3.02437	0.520005	0.0145724	0.462908
GOTERM_BP_FAT	GO:0040017~positive regulation of locomotion	13	0.201707	0.000271499	EGFR, ICAM1, IL6, IL8, IL6ST, MMP9, BDKRB1, CXCL12, SLIT2, VEGFA, PDGFRB, FGF2, INSR	504	98	13528	3.56058	0.536267	0.0149546	0.484593
GOTERM_BP_FAT	GO:0051302~regulation of cell division	9	0.139643	0.000302427	S100A6, VEGFA, CENPV, PTN, IL1B, PDGFD, FGF2, MDK, ASPM	504	47	13528	5.13982	0.575142	0.0163268	0.539655
GOTERM_BP_FAT	GO:0009069~serine family amino acid metabolic process	7	0.108611	0.00031284	CTH, SHMT2, AMT, PHGDH, PSAT1, PSPH, CBS	504	26	13528	7.2265	0.587483	0.0165683	0.558187
GOTERM_BP_FAT	GO:0045428~regulation of nitric oxide biosynthetic process	7	0.108611	0.000389718	EGFR, ICAM1, P2RX4, IL1B, PTX3, INSR, SOD2	504	27	13528	6.95885	0.668165	0.0202208	0.694905
GOTERM_BP_FAT	GO:0006323~DNA packaging	14	0.217223	0.000402935	H1F0, HMGB2, NUSAP1, H1FX, SMC4, NCAPG, HJURP, CENPA, CENPV, ASF1B, CDCA5, TOP2A, CHAF1B, HELLS	504	117	13528	3.21178	0.680353	0.0205235	0.718394
GOTERM_BP_FAT	GO:0032886~regulation of microtubule-based process	9	0.139643	0.00040639	PLK4, ARHGEF2, CDKN1B, SKA3, CENPE, SKA1, MID1IP1, TACC3, BRCA1	504	49	13528	4.93003	0.683464	0.0203318	0.724531
GOTERM_BP_FAT	GO:0032270~positive regulation of cellular protein metabolic process	21	0.325834	0.000444185	CDK1, IL6, IL6ST, NFKBIA, KITLG, TTK, CDC20, IL34, UBE2C, BRCA1, EDNRA, LIF, PSME1, PLK1, BCL3, IL1B, FBXO4, FAM129A, INSR, FGF2, NR1H3	504	233	13528	2.41917	0.715585	0.0218168	0.791661
GOTERM_BP_FAT	GO:0009070~serine family amino acid biosynthetic process	5	0.0775795	0.000505945	CTH, PHGDH, PSAT1, PSPH, CBS	504	11	13528	12.2006	0.761213	0.0243905	0.901265
GOTERM_BP_FAT	GO:0045841~negative regulation of mitotic metaphase/anaphase transition	5	0.0775795	0.000505945	MAD2L1, BUB1, CENPF, TTK, CENPE	504	11	13528	12.2006	0.761213	0.0243905	0.901265
GOTERM_BP_FAT	GO:0007094~mitotic cell cycle spindle assembly checkpoint	5	0.0775795	0.000505945	MAD2L1, BUB1, CENPF, TTK, CENPE	504	11	13528	12.2006	0.761213	0.0243905	0.901265
GOTERM_BP_FAT	GO:0051781~positive regulation of cell division	8	0.124127	0.00051513	S100A6, VEGFA, CENPV, PTN, IL1B, PDGFD, FGF2, MDK	504	39	13528	5.5059	0.767344	0.0244122	0.917557
GOTERM_BP_FAT	GO:0006357~regulation of transcription from RNA polymerase II promoter	46	0.713732	0.000533154	HMGB1, HMGB2, TFAP4, FST, PPARG, CYTL1, NFKBIA, DEK, CBX2, PRDM16, GLI1, LIF, MEIS2, HEY1, HMOX1, BCL3, TCEA1, RARB, FOXO3B, RUNX2, FGF2, NR1H3, NR2F1, IL6, CEBPG, SOX11, RBL1, HES6, SMAD1, CENPK, BRCA1, FOXP1, AHR, RBBP8, SOD2, CDKN1C, HHEX, MSX1, ZMIZ1, VEGFA, SIX1, IRF1, IRF2, PBX1, MDM4, KLF4	504	727	13528	1.69835	0.77892	0.0248401	0.949517
GOTERM_BP_FAT	GO:0045941~positive regulation of transcription	38	0.589604	0.000583454	HMGB2, PPARG, CYTL1, NFKBIA, PRDM16, GLI3, GLI1, LIF, TCF21, MEIS2, REL, FOXF1, BCL3, TCEA1, RARB, FOXO3B, CCNA2, FGF2, RUNX2, NR1H3, IL6, SOX11, SMAD1, CENPK, HMGA1, BRCA1, DDIT3, AHR, HHEX, ZMIZ1, ETS2, EBF2, VEGFA, SIX1, EBF1, IRF1, PBX1, KLF4	504	564	13528	1.80845	0.808268	0.0267131	1.03866
GOTERM_BP_FAT	GO:0031401~positive regulation of protein modification process	18	0.279286	0.00061482	CDK1, IL6, IL6ST, KITLG, TTK, CDC20, IL34, UBE2C, BRCA1, LIF, EDNRA, PSME1, PLK1, IL1B, FBXO4, FAM129A, INSR, FGF2	504	187	13528	2.58365	0.824563	0.0276818	1.09421
GOTERM_BP_FAT	GO:0042325~regulation of phosphorylation	33	0.512025	0.000620989	ADCY3, CKS1B, ADCY4, IL6ST, TNFSF15, TTK, KITLG, TRIB3, BDKRB1, BDKRB2, LPAR1, IL34, EDNRA, LIF, MCM7, CDKN2C, IL1B, PDGFD, FAM129A, FGF2, INSR, PPP1R14A, EGFR, IL6, RBL1, SOCS1, PIM1, CENPE, CDC25B, CDKN1C, CDKN1B, PDGFRB, CBS	504	466	13528	1.90078	0.827601	0.0275182	1.10513
GOTERM_BP_FAT	GO:0012501~programmed cell death	40	0.620636	0.000705429	PHLPP1, PREX1, TNFSF15, NFKBIA, TRIB3, SHF, TNFRSF1B, AHRR, CASP4, UNC5B, IL1B, CASP1, FOXO3B, BMF, TRAF5, FGF2, TOP2A, PHLDA1, OBSCN, ARHGEF2, IL6, ARHGEF6, BIRC5, NTN1, BRCA1, AHR, BCL2L11, DDIT4, SOD2, PLEKHF1, CDKN1B, TNFAIP8, SULF1, BUB1B, NAIP, MDM4, TNFAIP3, IFI6, FAIM2, NGF	504	611	13528	1.7572	0.864267	0.0307224	1.2545
GOTERM_BP_FAT	GO:0009611~response to wounding	36	0.558573	0.000716675	CXCL1, NMI, NRP1, CCL2, ADAMTS13, C3, TRPV1, TNC, CXCL3, CXCL2, COL3A1, TLR2, C1R, BDKRB1, CXCL6, C1S, BDKRB2, MDK, TNFRSF1B, LTB4R, HMOX1, IL1B, NFATC4, CFI, PTX3, FGF2, IL6, IL8, SMAD1, SOD2, PLSCR1, TNFAIP6, TFPI, PLA2G4B, CD302, NGF	504	530	13528	1.82318	0.868522	0.030732	1.27438
GOTERM_BP_FAT	GO:0051784~negative regulation of nuclear division	5	0.0775795	0.000736708	MAD2L1, BUB1, CENPF, TTK, CENPE	504	12	13528	11.1839	0.875774	0.0311067	1.30978
GOTERM_BP_FAT	GO:0045839~negative regulation of mitosis	5	0.0775795	0.000736708	MAD2L1, BUB1, CENPF, TTK, CENPE	504	12	13528	11.1839	0.875774	0.0311067	1.30978
GOTERM_BP_FAT	GO:0043066~negative regulation of apoptosis	27	0.418929	0.000755308	HMGB1, CCL2, NFKBIA, ASNS, BDKRB2, TNFSF18, ADA, HMOX1, IL1B, BCL3, HELLS, EGFR, CDK1, IL6, SOCS2, AARS, PIM1, BIRC5, SOD2, MSX1, TNFAIP8, VEGFA, NAIP, TNFAIP3, FAIM2, IFI6, NGF	504	354	13528	2.04722	0.882148	0.0314114	1.34264
GOTERM_BP_FAT	GO:0051247~positive regulation of protein metabolic process	21	0.325834	0.000757074	CDK1, IL6, IL6ST, NFKBIA, KITLG, TTK, CDC20, IL34, UBE2C, BRCA1, EDNRA, LIF, PSME1, PLK1, BCL3, IL1B, FBXO4, FAM129A, INSR, FGF2, NR1H3	504	243	13528	2.31962	0.882736	0.031028	1.34576
GOTERM_BP_FAT	GO:0070507~regulation of microtubule cytoskeleton organization	8	0.124127	0.000820686	PLK4, ARHGEF2, CDKN1B, SKA3, CENPE, SKA1, MID1IP1, BRCA1	504	42	13528	5.11262	0.902069	0.0331132	1.45805
GOTERM_BP_FAT	GO:0032268~regulation of cellular protein metabolic process	33	0.512025	0.000834791	IL6ST, NFKBIA, TTK, KITLG, BDKRB1, BDKRB2, IL34, EDNRA, LIF, EIF4EBP1, SEPSECS, IL1B, BCL3, FBXO4, PDGFD, FAM129A, FGF2, INSR, NR1H3, EGFR, CDK1, IL6, SOCS1, CDC20, UBE2C, BRCA1, MAD2L1, DIO2, PSME1, PLK1, BUB1B, PDGFRB, CBS	504	474	13528	1.8687	0.905905	0.0331999	1.48294
GOTERM_BP_FAT	GO:0035239~tube morphogenesis	14	0.217223	0.000884442	NRP1, VANGL2, CXCL12, GLI3, BCL2L11, LGR4, ZIC2, EDNRA, TCF21, FOXF1, SIX1, VEGFA, PTCH1, PBX1	504	127	13528	2.95888	0.918249	0.034654	1.57048
GOTERM_BP_FAT	GO:0045893~positive regulation of transcription, DNA-dependent	33	0.512025	0.000923276	HMGB2, PPARG, CYTL1, NFKBIA, PRDM16, GLI1, LIF, TCF21, MEIS2, REL, FOXF1, BCL3, TCEA1, RARB, FOXO3B, FGF2, RUNX2, NR1H3, IL6, SOX11, SMAD1, CENPK, HMGA1, BRCA1, AHR, HHEX, ZMIZ1, ETS2, VEGFA, SIX1, IRF1, PBX1, KLF4	504	477	13528	1.85694	0.926765	0.0356555	1.6389
GOTERM_BP_FAT	GO:0043069~negative regulation of programmed cell death	27	0.418929	0.000925577	HMGB1, CCL2, NFKBIA, ASNS, BDKRB2, TNFSF18, ADA, HMOX1, IL1B, BCL3, HELLS, EGFR, CDK1, IL6, SOCS2, AARS, PIM1, BIRC5, SOD2, MSX1, TNFAIP8, VEGFA, NAIP, TNFAIP3, FAIM2, IFI6, NGF	504	359	13528	2.0187	0.92724	0.0352619	1.64295
GOTERM_BP_FAT	GO:0042327~positive regulation of phosphorylation	12	0.186191	0.000931925	LIF, EGFR, EDNRA, IL6, IL6ST, IL1B, TTK, KITLG, IL34, FAM129A, INSR, FGF2	504	97	13528	3.32057	0.928537	0.0350282	1.65413
GOTERM_BP_FAT	GO:0060548~negative regulation of cell death	27	0.418929	0.000964808	HMGB1, CCL2, NFKBIA, ASNS, BDKRB2, TNFSF18, ADA, HMOX1, IL1B, BCL3, HELLS, EGFR, CDK1, IL6, SOCS2, AARS, PIM1, BIRC5, SOD2, MSX1, TNFAIP8, VEGFA, NAIP, TNFAIP3, FAIM2, IFI6, NGF	504	360	13528	2.0131	0.934893	0.0357677	1.71203
GOTERM_BP_FAT	GO:0008285~negative regulation of cell proliferation	27	0.418929	0.00100109	CXCL1, RARRES1, IFITM1, PPARG, TNFSF15, BDKRB2, TENC1, GLI3, WARS, PTGES, CDKN2C, HMOX1, IL1B, RARB, FGF2, IL6, IL8, SMAD1, SOD2, CDKN1C, TNFRSF9, CTH, CDKN1B, MSX1, PTCH1, MDM4, KLF4	504	361	13528	2.00752	0.941253	0.0366093	1.77587
GOTERM_BP_FAT	GO:0006915~apoptosis	39	0.60512	0.00100761	PHLPP1, PREX1, TNFSF15, NFKBIA, TRIB3, SHF, TNFRSF1B, AHRR, CASP4, UNC5B, IL1B, CASP1, FOXO3B, BMF, TRAF5, FGF2, TOP2A, PHLDA1, OBSCN, ARHGEF2, IL6, ARHGEF6, BIRC5, NTN1, BRCA1, AHR, BCL2L11, DDIT4, SOD2, PLEKHF1, TNFAIP8, SULF1, BUB1B, NAIP, MDM4, TNFAIP3, IFI6, FAIM2, NGF	504	602	13528	1.73889	0.942328	0.0363737	1.78734
GOTERM_BP_FAT	GO:0010628~positive regulation of gene expression	38	0.589604	0.00100783	HMGB2, PPARG, CYTL1, NFKBIA, PRDM16, GLI3, GLI1, LIF, TCF21, MEIS2, REL, FOXF1, BCL3, TCEA1, RARB, FOXO3B, CCNA2, FGF2, RUNX2, NR1H3, IL6, SOX11, SMAD1, CENPK, HMGA1, BRCA1, DDIT3, AHR, HHEX, ZMIZ1, ETS2, EBF2, VEGFA, SIX1, EBF1, IRF1, PBX1, KLF4	504	581	13528	1.75554	0.942363	0.0359233	1.78771
GOTERM_BP_FAT	GO:0051254~positive regulation of RNA metabolic process	33	0.512025	0.00107003	HMGB2, PPARG, CYTL1, NFKBIA, PRDM16, GLI1, LIF, TCF21, MEIS2, REL, FOXF1, BCL3, TCEA1, RARB, FOXO3B, FGF2, RUNX2, NR1H3, IL6, SOX11, SMAD1, CENPK, HMGA1, BRCA1, AHR, HHEX, ZMIZ1, ETS2, VEGFA, SIX1, IRF1, PBX1, KLF4	504	481	13528	1.8415	0.951675	0.0376257	1.89705
GOTERM_BP_FAT	GO:0030071~regulation of mitotic metaphase/anaphase transition	6	0.0930954	0.00108482	MAD2L1, DLGAP5, BUB1, CENPF, TTK, CENPE	504	22	13528	7.32035	0.953658	0.0376686	1.92304
GOTERM_BP_FAT	GO:0006955~immune response	43	0.667184	0.0011192	CXCL1, IL1R1, CCL2, CXCL5, C3, CXCL3, CXCL2, PPARG, TLR2, TNFSF15, C1R, IL32, CXCL6, C1S, TNFSF18, CXCL12, IFI35, ADA, LIF, TNFRSF1B, LTB4R, BCL3, IL1B, ERAP1, CFI, PTX3, NFIL3, SPON2, SECTM1, ICAM1, IL6, IL8, BST1, CEBPG, RELB, COLEC12, CTSS, FOXP1, VEGFA, CTSC, GBP3, CD302, IFI6	504	690	13528	1.67272	0.957959	0.0383693	1.98341
GOTERM_BP_FAT	GO:0045787~positive regulation of cell cycle	9	0.139643	0.00114839	EGFR, DLGAP5, PIM1, IL1B, NUSAP1, BIRC5, CENPE, ASNS, INSR	504	57	13528	4.2381	0.961296	0.0388804	2.03465
GOTERM_BP_FAT	GO:0000226~microtubule cytoskeleton organization	15	0.232739	0.00116016	HAUS4, KIF11, PRC1, NEK2, KIF18A, NUSAP1, TTK, NDC80, TACC3, UBE2C, BRCA1, KIF2C, CENPA, SPAG5, BUB1B	504	147	13528	2.73891	0.962566	0.0388073	2.05529
GOTERM_BP_FAT	GO:0010562~positive regulation of phosphorus metabolic process	12	0.186191	0.00120101	LIF, EGFR, EDNRA, IL6, IL6ST, IL1B, TTK, KITLG, IL34, FAM129A, INSR, FGF2	504	100	13528	3.22095	0.966657	0.0396783	2.12692
GOTERM_BP_FAT	GO:0045937~positive regulation of phosphate metabolic process	12	0.186191	0.00120101	LIF, EGFR, EDNRA, IL6, IL6ST, IL1B, TTK, KITLG, IL34, FAM129A, INSR, FGF2	504	100	13528	3.22095	0.966657	0.0396783	2.12692
GOTERM_BP_FAT	GO:0019220~regulation of phosphate metabolic process	33	0.512025	0.00121754	ADCY3, CKS1B, ADCY4, IL6ST, TNFSF15, TTK, KITLG, TRIB3, BDKRB1, BDKRB2, LPAR1, IL34, EDNRA, LIF, MCM7, CDKN2C, IL1B, PDGFD, FAM129A, FGF2, INSR, PPP1R14A, EGFR, IL6, RBL1, SOCS1, PIM1, CENPE, CDC25B, CDKN1C, CDKN1B, PDGFRB, CBS	504	485	13528	1.82631	0.968183	0.0397501	2.1559
GOTERM_BP_FAT	GO:0051174~regulation of phosphorus metabolic process	33	0.512025	0.00121754	ADCY3, CKS1B, ADCY4, IL6ST, TNFSF15, TTK, KITLG, TRIB3, BDKRB1, BDKRB2, LPAR1, IL34, EDNRA, LIF, MCM7, CDKN2C, IL1B, PDGFD, FAM129A, FGF2, INSR, PPP1R14A, EGFR, IL6, RBL1, SOCS1, PIM1, CENPE, CDC25B, CDKN1C, CDKN1B, PDGFRB, CBS	504	485	13528	1.82631	0.968183	0.0397501	2.1559
GOTERM_BP_FAT	GO:0001525~angiogenesis	15	0.232739	0.00123891	NRP2, NRP1, IL8, MMP19, COL15A1, APOLD1, CXCL12, SLIT2, EDNRA, HMOX1, VEGFA, IL1B, ERAP1, TNFAIP2, FGF2	504	148	13528	2.7204	0.970052	0.0399733	2.19335
GOTERM_BP_FAT	GO:0042326~negative regulation of phosphorylation	8	0.124127	0.00125408	CDKN1C, CDKN1B, CDKN2C, SOCS1, BDKRB1, BDKRB2, FAM129A, INSR	504	45	13528	4.77178	0.971312	0.0399974	2.21992
GOTERM_BP_FAT	GO:0030198~extracellular matrix organization	12	0.186191	0.00165619	CSGALNACT1, MMP9, ITGA8, FOXF1, COL3A1, OLFML2A, BCL3, DCN, COL5A3, VWA1, COL5A2, EMILIN1	504	104	13528	3.09707	0.990822	0.0519099	2.9218
GOTERM_BP_FAT	GO:0001934~positive regulation of protein amino acid phosphorylation	11	0.170675	0.00168702	LIF, EDNRA, IL6, IL6ST, IL1B, TTK, KITLG, IL34, FAM129A, INSR, FGF2	504	89	13528	3.31746	0.99159	0.052273	2.97542
GOTERM_BP_FAT	GO:0030335~positive regulation of cell migration	11	0.170675	0.00168702	EGFR, ICAM1, IL6, IL6ST, MMP9, VEGFA, PDGFRB, BDKRB1, INSR, FGF2, CXCL12	504	89	13528	3.31746	0.99159	0.052273	2.97542
GOTERM_BP_FAT	GO:0006916~anti-apoptosis	18	0.279286	0.0017921	CDK1, HMGB1, CCL2, SOCS2, NFKBIA, BIRC5, TNFSF18, SOD2, HMOX1, VEGFA, TNFAIP8, IL1B, NAIP, TNFAIP3, FAIM2, IFI6, HELLS, NGF	504	206	13528	2.34535	0.993756	0.0548412	3.15797
GOTERM_BP_FAT	GO:0051101~regulation of DNA binding	13	0.201707	0.00181193	ICAM1, IL6, CEBPG, TLR2, RUNX1T1, PIM1, CYTL1, NFKBIA, DDIT3, HMOX1, BCL3, IL1B, PBX1	504	121	13528	2.88377	0.994098	0.0548393	3.19238
GOTERM_BP_FAT	GO:0045936~negative regulation of phosphate metabolic process	8	0.124127	0.00184882	CDKN1C, CDKN1B, CDKN2C, SOCS1, BDKRB1, BDKRB2, FAM129A, INSR	504	48	13528	4.47354	0.994684	0.055334	3.25635
GOTERM_BP_FAT	GO:0010563~negative regulation of phosphorus metabolic process	8	0.124127	0.00184882	CDKN1C, CDKN1B, CDKN2C, SOCS1, BDKRB1, BDKRB2, FAM129A, INSR	504	48	13528	4.47354	0.994684	0.055334	3.25635
GOTERM_BP_FAT	GO:0002687~positive regulation of leukocyte migration	5	0.0775795	0.00185878	ICAM1, IL6, VEGFA, BDKRB1, CXCL12	504	15	13528	8.94709	0.994832	0.0550427	3.27362
GOTERM_BP_FAT	GO:0065004~protein-DNA complex assembly	11	0.170675	0.00199626	H1F0, HMGB2, HJURP, CENPA, CENPV, CENPF, H1FX, CENPE, ASF1B, CHAF1B, HELLS	504	91	13528	3.24455	0.9965	0.0583864	3.51169
GOTERM_BP_FAT	GO:0040012~regulation of locomotion	17	0.26377	0.00218761	EGFR, ICAM1, IL6, IL8, IL6ST, MMP9, BDKRB1, CXCL12, NTN1, ADA, SLIT2, LAMA2, HMOX1, VEGFA, PDGFRB, INSR, FGF2	504	192	13528	2.37657	0.997966	0.0631566	3.84211
GOTERM_BP_FAT	GO:0048514~blood vessel morphogenesis	18	0.279286	0.00230116	NRP2, NRP1, IL8, MMP19, COL15A1, APOLD1, CXCL12, SLIT2, EDNRA, HEY1, HMOX1, ZMIZ1, FOXF1, VEGFA, ERAP1, IL1B, TNFAIP2, FGF2	504	211	13528	2.28978	0.998526	0.0656596	4.03768
GOTERM_BP_FAT	GO:0051270~regulation of cell motion	17	0.26377	0.00230597	EGFR, ICAM1, IL6, NRP1, IL6ST, MMP9, BDKRB1, CXCL12, NTN1, ADA, LAMA2, CDKN1B, HMOX1, VEGFA, PDGFRB, FGF2, INSR	504	193	13528	2.36426	0.998546	0.0651367	4.04596
GOTERM_BP_FAT	GO:0006935~chemotaxis	15	0.232739	0.00258804	CXCL1, NRP2, IL6, CCL2, IL8, CXCL5, CXCL3, CXCL2, CXCL6, CXCL12, SLIT2, IL1B, PDGFRB, ROBO3, FGF2	504	160	13528	2.51637	0.999347	0.0721017	4.53012
GOTERM_BP_FAT	GO:0042330~taxis	15	0.232739	0.00258804	CXCL1, NRP2, IL6, CCL2, IL8, CXCL5, CXCL3, CXCL2, CXCL6, CXCL12, SLIT2, IL1B, PDGFRB, ROBO3, FGF2	504	160	13528	2.51637	0.999347	0.0721017	4.53012
GOTERM_BP_FAT	GO:0008652~cellular amino acid biosynthetic process	8	0.124127	0.0026419	CTH, MTHFD2L, ASS1, PHGDH, ASNS, PSAT1, PSPH, CBS	504	51	13528	4.2104	0.999439	0.0728325	4.62231
GOTERM_BP_FAT	GO:0001944~vasculature development	20	0.310318	0.00266735	NRP2, NRP1, IL8, COL3A1, MMP19, COL15A1, APOLD1, CXCL12, SLIT2, EDNRA, TCF21, HEY1, HMOX1, ZMIZ1, FOXF1, VEGFA, ERAP1, IL1B, FGF2, TNFAIP2	504	251	13528	2.13875	0.999478	0.0728009	4.66584
GOTERM_BP_FAT	GO:0048754~branching morphogenesis of a tube	9	0.139643	0.00270819	EDNRA, TCF21, NRP1, FOXF1, VEGFA, SIX1, PBX1, GLI3, CXCL12	504	65	13528	3.71648	0.999536	0.0731708	4.73566
GOTERM_BP_FAT	GO:0045944~positive regulation of transcription from RNA polymerase II promoter	26	0.403413	0.00306899	HMGB2, PPARG, CYTL1, NFKBIA, GLI1, LIF, MEIS2, BCL3, TCEA1, RARB, FOXO3B, FGF2, RUNX2, NR1H3, IL6, SOX11, SMAD1, CENPK, AHR, HHEX, ZMIZ1, SIX1, VEGFA, IRF1, PBX1, KLF4	504	371	13528	1.88106	0.999833	0.0817452	5.35034
GOTERM_BP_FAT	GO:0007018~microtubule-based movement	12	0.186191	0.00320395	KIF14, KIF2C, KIF4A, KIF11, TUBB2B, KIF15, KIF20B, KIF18A, KIF18B, CENPE, KIF26B, KIF20A	504	113	13528	2.8504	0.999886	0.0843969	5.5793
GOTERM_BP_FAT	GO:0046942~carboxylic acid transport	14	0.217223	0.00331067	CPT1B, PPARG, SLC3A2, BDKRB2, SLC26A1, SLC7A14, SLC7A5, SLC7A11, SLC1A4, SLC6A9, SLC16A7, SLC7A2, SLC7A1, SLC25A15	504	147	13528	2.55631	0.999916	0.0862861	5.75998
GOTERM_BP_FAT	GO:0051272~positive regulation of cell motion	11	0.170675	0.00345583	EGFR, ICAM1, IL6, IL6ST, MMP9, VEGFA, PDGFRB, BDKRB1, INSR, FGF2, CXCL12	504	98	13528	3.0128	0.999944	0.0890835	6.00522
GOTERM_BP_FAT	GO:0016477~cell migration	21	0.325834	0.00349928	NRP2, CTHRC1, ICAM1, IL6, NRP1, CCL2, IL8, CXCL3, KITLG, PRKG1, NTN1, CXCL12, SLIT2, VCAM1, GAB2, PARP9, SIX1, IL1B, PDGFRB, FGF2, NR2F1	504	276	13528	2.04227	0.999951	0.0893422	6.07852
GOTERM_BP_FAT	GO:0015849~organic acid transport	14	0.217223	0.00351017	CPT1B, PPARG, SLC3A2, BDKRB2, SLC26A1, SLC7A14, SLC7A5, SLC7A11, SLC1A4, SLC6A9, SLC16A7, SLC7A2, SLC7A1, SLC25A15	504	148	13528	2.53904	0.999952	0.0888087	6.09687
GOTERM_BP_FAT	GO:0045449~regulation of transcription	122	1.89294	0.00372663	AKNA, HMGN2, FST, TLR2, CBX2, ZNF253, CDCA7, FOXF1, PSIP1, ZNF397, IL1B, PATZ1, RARB, BCL7A, FOXO3B, CCNA2, INSR, ZNF594, RCOR2, RBL1, RELB, PIM1, ZNF501, ZNF502, HES6, AHR, DDIT3, PRDM8, HHEX, KDM2B, MSX1, PARP14, PRDM5, SIX1, VEGFA, ZNF239, ZNF785, HMGB1, HMGB2, TSHZ1, TFAP4, CYTL1, NFKBIA, MYBL2, LIF, ZNF229, TCF21, AHRR, MEIS2, LHX8, ASF1B, RUNX2, HELLS, NR1H3, PLAG1, WHSC1, SMAD1, BRCA1, FOX…	504	2601	13528	1.25899	0.999974	0.0932004	6.46111
GOTERM_BP_FAT	GO:0006564~L-serine biosynthetic process	3	0.0465477	0.00403738	PHGDH, PSAT1, PSPH	504	3	13528	26.8413	0.999989	0.0997077	6.98169
GOTERM_BP_FAT	GO:0031055~chromatin remodeling at centromere	3	0.0465477	0.00403738	HJURP, CENPV, HELLS	504	3	13528	26.8413	0.999989	0.0997077	6.98169
GOTERM_BP_FAT	GO:0030334~regulation of cell migration	15	0.232739	0.00425035	EGFR, ICAM1, IL6, IL6ST, MMP9, BDKRB1, CXCL12, NTN1, ADA, LAMA2, HMOX1, VEGFA, PDGFRB, FGF2, INSR	504	169	13528	2.38236	0.999994	0.103792	7.33689
GOTERM_BP_FAT	GO:0001568~blood vessel development	19	0.294802	0.00466684	NRP2, NRP1, IL8, COL3A1, MMP19, COL15A1, APOLD1, CXCL12, SLIT2, EDNRA, HEY1, HMOX1, ZMIZ1, FOXF1, VEGFA, ERAP1, IL1B, FGF2, TNFAIP2	504	245	13528	2.08157	0.999998	0.112425	8.02781
GOTERM_BP_FAT	GO:0051090~regulation of transcription factor activity	11	0.170675	0.00494045	ICAM1, IL6, HMOX1, CEBPG, CYTL1, PIM1, TLR2, NFKBIA, IL1B, PBX1, DDIT3	504	103	13528	2.86654	0.999999	0.11763	8.47906
GOTERM_BP_FAT	GO:0051329~interphase of mitotic cell cycle	11	0.170675	0.00494045	EGFR, CDKN1C, CDKN1B, CDKN2C, DBF4, PIM1, CENPF, BIRC5, CDCA5, GTSE1, RBBP8	504	103	13528	2.86654	0.999999	0.11763	8.47906
GOTERM_BP_FAT	GO:0048568~embryonic organ development	15	0.232739	0.00496647	TSHZ1, TBX15, GLI3, DDIT3, ADA, GLI1, TCF21, PLK4, ITGA8, FOXF1, ALDH1A3, SIX1, VEGFA, PBX1, RARB	504	172	13528	2.34081	0.999999	0.117231	8.52187
GOTERM_BP_FAT	GO:0016053~organic acid biosynthetic process	14	0.217223	0.0051962	MTHFD2L, ASS1, PTGS1, ASNS, PSPH, BRCA1, GGT5, CTH, PTGIS, PTGDS, ALOX5AP, PHGDH, PSAT1, CBS	504	155	13528	2.42437	1	0.121316	8.89897
GOTERM_BP_FAT	GO:0046394~carboxylic acid biosynthetic process	14	0.217223	0.0051962	MTHFD2L, ASS1, PTGS1, ASNS, PSPH, BRCA1, GGT5, CTH, PTGIS, PTGDS, ALOX5AP, PHGDH, PSAT1, CBS	504	155	13528	2.42437	1	0.121316	8.89897
GOTERM_BP_FAT	GO:0001775~cell activation	21	0.325834	0.00532265	EGFR, ICAM1, IL6, IL8, ADAMTS13, PREX1, CEBPG, RELB, COL3A1, TLR2, APOLD1, CXCL12, ADA, FOXP1, VCAM1, P2RX4, PLSCR1, IRF1, BCL3, PATZ1, HELLS	504	287	13528	1.964	1	0.123075	9.10591
GOTERM_BP_FAT	GO:0001656~metanephros development	7	0.108611	0.00545226	TCF21, ITGA8, SIX1, PBX1, RARB, GLI3, SLIT2	504	44	13528	4.2702	1	0.124868	9.31756
GOTERM_BP_FAT	GO:0010605~negative regulation of macromolecule metabolic process	42	0.651668	0.00592295	HMGB1, HMGB2, PPARG, FST, CBX2, BDKRB1, BDKRB2, PRDM16, GLI3, TCF21, EIF4EBP1, MEIS2, HEY1, BCL3, RARB, BCL7A, FAM129A, FGF2, INSR, RUNX2, HELLS, NR2F1, IL6, RCOR2, RBL1, SOCS1, CENPF, CDC20, SMAD1, UBE2C, BRCA1, FOXP1, CDKN1C, HHEX, MSX1, CDKN1B, MAD2L1, PSME1, BUB1B, IRF2, MDM4, KLF4	504	734	13528	1.53588	1	0.133844	10.0823
GOTERM_BP_FAT	GO:0001558~regulation of cell growth	16	0.248254	0.00595755	NRP1, SOCS2, LTBP4, FOXM1, PPARG, BDKRB1, ESM1, DDR2, NTN1, CTH, WISP1, CDKN1B, CDKN2C, HTRA3, FGF2, NGF	504	194	13528	2.21371	1	0.133512	10.1383
GOTERM_BP_FAT	GO:0051325~interphase	11	0.170675	0.00604646	EGFR, CDKN1C, CDKN1B, CDKN2C, DBF4, PIM1, CENPF, BIRC5, CDCA5, GTSE1, RBBP8	504	106	13528	2.78541	1	0.134312	10.2819
GOTERM_BP_FAT	GO:0001763~morphogenesis of a branching structure	9	0.139643	0.00605255	EDNRA, TCF21, NRP1, FOXF1, VEGFA, SIX1, PBX1, GLI3, CXCL12	504	74	13528	3.26448	1	0.133396	10.2918
GOTERM_BP_FAT	GO:0006865~amino acid transport	10	0.155159	0.00618538	SLC1A4, CPT1B, SLC6A9, SLC7A2, SLC7A1, SLC3A2, SLC7A5, SLC25A15, SLC7A14, SLC7A11	504	90	13528	2.98236	1	0.135078	10.506
GOTERM_BP_FAT	GO:0007507~heart development	17	0.26377	0.00656643	NRP2, POU6F1, NRP1, COL3A1, VANGL2, GLI3, FOXP1, SOD2, SHOX2, EDNRA, HHEX, MSX1, ZMIZ1, PTCH1, NFATC4, RARB, INSR	504	215	13528	2.12233	1	0.141717	11.1179
GOTERM_BP_FAT	GO:0051310~metaphase plate congression	4	0.0620636	0.00674441	KIF18A, CENPF, CENPE, CDCA5	504	11	13528	9.76046	1	0.144186	11.4023
GOTERM_BP_FAT	GO:0050795~regulation of behavior	7	0.108611	0.00679796	IL6, PTGDS, IL8, VEGFA, CXCL12, SLIT2, ADA	504	46	13528	4.08454	1	0.144164	11.4877
GOTERM_BP_FAT	GO:0008219~cell death	41	0.636152	0.00704208	PHLPP1, PREX1, TNFSF15, NFKBIA, TRIB3, SHF, TNFRSF1B, AHRR, CASP4, UNC5B, HMOX1, IL1B, CASP1, FOXO3B, BMF, TRAF5, FGF2, TOP2A, PHLDA1, OBSCN, ARHGEF2, IL6, ARHGEF6, BIRC5, NTN1, BRCA1, AHR, BCL2L11, DDIT4, SOD2, PLEKHF1, CDKN1B, TNFAIP8, SULF1, BUB1B, NAIP, MDM4, TNFAIP3, IFI6, FAIM2, NGF	504	719	13528	1.53059	1	0.147853	11.8761
GOTERM_BP_FAT	GO:0016481~negative regulation of transcription	29	0.449961	0.00705828	HMGB1, HMGB2, PPARG, FST, CBX2, PRDM16, GLI3, TCF21, MEIS2, HEY1, BCL3, RARB, BCL7A, RUNX2, FGF2, HELLS, NR2F1, RCOR2, RBL1, CENPF, BRCA1, FOXP1, CDKN1C, HHEX, CDKN1B, MSX1, IRF2, MDM4, KLF4	504	459	13528	1.69585	1	0.147083	11.9018
GOTERM_BP_FAT	GO:0048584~positive regulation of response to stimulus	18	0.279286	0.00711225	IL6, IL8, FAM175A, C3, IL6ST, CEBPG, TLR2, NFKBIA, C1R, C1S, CXCL12, BRCA1, SLIT2, ADA, EDNRA, VEGFA, IL1B, CFI	504	236	13528	2.04722	1	0.147048	11.9875
GOTERM_BP_FAT	GO:0006690~icosanoid metabolic process	7	0.108611	0.00755418	GGT5, PTGIS, PTGDS, PTGES, ALOX5AP, PTGS1, PLA2G4B	504	47	13528	3.99764	1	0.154352	12.6857
GOTERM_BP_FAT	GO:0010629~negative regulation of gene expression	31	0.480993	0.00760016	HMGB1, HMGB2, PPARG, FST, CBX2, PRDM16, GLI3, TCF21, MEIS2, HEY1, BCL3, RARB, BCL7A, INSR, FGF2, RUNX2, HELLS, NR2F1, RCOR2, RBL1, CENPF, SMAD1, BRCA1, FOXP1, CDKN1C, HHEX, CDKN1B, MSX1, IRF2, MDM4, KLF4	504	504	13528	1.65095	1	0.154113	12.758
GOTERM_BP_FAT	GO:0051130~positive regulation of cellular component organization	15	0.232739	0.00771593	C3, DLGAP5, NUSAP1, CENPE, SMAD1, NTN1, AHR, SLIT2, PLK4, CDKN1B, IL1B, PTX3, CDC42EP4, INSR, NGF	504	181	13528	2.22441	1	0.155171	12.9399
GOTERM_BP_FAT	GO:0016265~death	41	0.636152	0.00776952	PHLPP1, PREX1, TNFSF15, NFKBIA, TRIB3, SHF, TNFRSF1B, AHRR, CASP4, UNC5B, HMOX1, IL1B, CASP1, FOXO3B, BMF, TRAF5, FGF2, TOP2A, PHLDA1, OBSCN, ARHGEF2, IL6, ARHGEF6, BIRC5, NTN1, BRCA1, AHR, BCL2L11, DDIT4, SOD2, PLEKHF1, CDKN1B, TNFAIP8, SULF1, BUB1B, NAIP, MDM4, TNFAIP3, IFI6, FAIM2, NGF	504	724	13528	1.52002	1	0.155069	13.024
GOTERM_BP_FAT	GO:0043062~extracellular structure organization	14	0.217223	0.00785943	TNC, MMP9, COL3A1, NLGN1, OLFML2A, DCN, COL5A3, COL5A2, EMILIN1, CSGALNACT1, ITGA8, FOXF1, BCL3, VWA1	504	163	13528	2.30539	1	0.155632	13.1648
GOTERM_BP_FAT	GO:0051383~kinetochore organization	3	0.0465477	0.00787598	CENPF, CENPE, CENPH	504	4	13528	20.131	1	0.154858	13.1908
GOTERM_BP_FAT	GO:0051094~positive regulation of developmental process	20	0.310318	0.00795085	IL6, IL6ST, PPARG, FST, GDF5, KITLG, SMAD1, NTN1, GLI3, SLIT2, ADA, LIF, SERPINF1, ERAP1, IL1B, FOXO3B, INSR, FGF2, RUNX2, NGF	504	278	13528	1.93103	1	0.155143	13.3079
GOTERM_BP_FAT	GO:0048534~hemopoietic or lymphoid organ development	19	0.294802	0.00848005	MMP9, CEBPG, RELB, PPARG, KITLG, TACC3, BCL2L11, FOXP1, ADA, SOD2, VCAM1, CCNB2, VEGFA, SIX1, IRF1, BCL3, PATZ1, TCEA1, PBX1	504	260	13528	1.96148	1	0.163497	14.1315
GOTERM_BP_FAT	GO:0045765~regulation of angiogenesis	8	0.124127	0.00862745	WARS, HHEX, IL6, SERPINF1, HMOX1, ERAP1, IL1B, FGF2	504	63	13528	3.40842	1	0.164985	14.3596
GOTERM_BP_FAT	GO:0010745~negative regulation of foam cell differentiation	4	0.0620636	0.00874698	PPARG, NFKBIA, ABCA1, NR1H3	504	12	13528	8.94709	1	0.165966	14.5441
GOTERM_BP_FAT	GO:0007143~female meiosis	4	0.0620636	0.00874698	ADCY3, PLK1, TRIP13, CDC25B	504	12	13528	8.94709	1	0.165966	14.5441
GOTERM_BP_FAT	GO:0010888~negative regulation of lipid storage	4	0.0620636	0.00874698	PPARG, NFKBIA, ABCA1, NR1H3	504	12	13528	8.94709	1	0.165966	14.5441
GOTERM_BP_FAT	GO:0007167~enzyme linked receptor protein signaling pathway	23	0.356866	0.0089554	EGFR, MTSS1, NRP1, CCL2, EFNB3, SOCS2, IL6ST, COL3A1, FST, GDF5, SMAD1, BDKRB2, DDR2, LIF, EIF4EBP1, MSX1, VEGFA, PTN, PDGFRB, GDF15, INSR, FGF2, NGF	504	342	13528	1.80511	1	0.168462	14.865
GOTERM_BP_FAT	GO:0001657~ureteric bud development	6	0.0930954	0.00899505	TCF21, SIX1, PBX1, RARB, GLI3, SLIT2	504	35	13528	4.60136	1	0.168035	14.9259
GOTERM_BP_FAT	GO:0032103~positive regulation of response to external stimulus	8	0.124127	0.00938574	EDNRA, IL6, IL8, C3, IL6ST, VEGFA, CXCL12, SLIT2	504	64	13528	3.35516	1	0.173555	15.5239
