# Supplementary material for: PTEN deficiency reprogrammes human neural stem cells towards a glioblastoma stem cell-like phenotype
Source: Nat Commun. 2015 Dec 3;6:10068. doi: 10.1038/ncomms10068 (PMC4686761; doi:10.1038/ncomms10068)
Supplement: Supplementary Data 3 — RNA-seq analysis in WT and PAX7-overexpressed NSCs [file ncomms10068-s4.xlsx]

## Sheet: TableS3A-KO down specific
Supplementary Data 3A - expression of down-regulated genes (1.5 fold change) specifically in NSC PTEN-/- Lenti Luc vs NSC PTEN+/+ Lenti Luc
gene	FPKM-PTEN+/+luc	FPKM-PTEN-/-luc	log2(fold_change)	p_value	q_value
CLMP	4.28926	0.617892	-2.795	8.67448e-06	0.000335605
MMP2	36.6284	21.1356	-0.793	1.00952e-05	0.000382546
IDS	25.3365	14.9048	-0.765	0.0013637	0.0270382
ANXA2	180.929	109.231	-0.728	4.46345e-05	0.0013991
CDH3	3.0142	1.08922	-1.468	0.000570508	0.0130158
MLC1	5.59159	1.49051	-1.907	0.000630131	0.0142877
CMBL	31.0591	20.5474	-0.596	0.000827183	0.0177379
KCNMA1	10.2963	1.62572	-2.663	0.00120751	0.0243372
PKNOX2	6.33269	2.7199	-1.219	0.000122907	0.00344295
PCDH9	3.1803	1.21165	-1.392	0.000510894	0.0117527
L1CAM	33.4267	20.8927	-0.678	0.000644298	0.0145791
PTN	24.1848	9.59825	-1.333	3.32932e-06	0.000145035
CYP26A1	9.72845	2.53739	-1.939	8.17809e-05	0.00237508
NUAK1	28.2577	14.0815	-1.005	5.32463e-09	4.12007e-07
STK32B	9.24396	1.32671	-2.801	5.97544e-11	5.90342e-09
ABCA8	1.82504	0.216866	-3.073	1.41932e-05	0.000513228
GDPD2	12.0741	3.47857	-1.795	0.000161385	0.00441385
DIO3	99.317	25.3331	-1.971	0	0
COL3A1	111.926	22.3308	-2.325	0	0
FSTL5	3.22445	0.566571	-2.509	5.36015e-06	0.000222135
CMTM8	14.9181	2.79763	-2.415	7.76652e-06	0.000305824
ARHGAP42	7.71833	3.91876	-0.978	0.000289544	0.00731462
LEF1	18.145	9.49144	-0.935	0.000175154	0.00470408
NHS	2.48561	0.95787	-1.376	0.00208953	0.038728
IL13RA2	28.4151	7.97122	-1.834	3.03612e-08	2.06266e-06
GPC4	61.5907	33.0848	-0.897	1.09465e-07	6.56102e-06
NPTX2	23.4747	2.87461	-3.03	0	0
PAM	28.0013	16.4755	-0.765	0.000286306	0.007266
DSEL	2.53206	0.903273	-1.487	3.59859e-05	0.00115082
WNK2	7.19497	1.24869	-2.527	4.88498e-15	9.31937e-13
FOSL2	9.32959	4.95496	-0.913	0.00037469	0.00891602
PIEZO2	2.0082	0.807807	-1.314	0.000189625	0.00503167
PTEN	13.1853	3.23149	-2.029	2.35367e-14	3.94597e-12
FRMD3	7.02958	1.78123	-1.981	0.00115314	0.0234721
ANXA1	64.6791	20.3125	-1.671	2.55795e-13	3.62869e-11
UBASH3B	3.53186	1.71061	-1.046	0.000992343	0.0209547
LRIG3	5.75402	2.88417	-0.996	0.00137322	0.0271333
NAV3	2.32892	1.23422	-0.916	0.00279517	0.0494067
EPPK1	5.14878	1.9674	-1.388	2.23469e-07	1.25517e-05
SYNDIG1	10.1584	2.83351	-1.842	4.84281e-07	2.56391e-05
PACSIN3	3.91028	1.09742	-1.833	0.00168226	0.0320934
ZFP36	5.73109	1.51709	-1.918	0.000817851	0.0175719
SHANK2	4.93426	1.59265	-1.631	4.42026e-06	0.00018597
ID3	82.1436	17.5002	-2.231	0	0
COL6A2	11.0164	3.71557	-1.568	1.3734e-05	0.000499891
TMEM132C	1.81673	0.156483	-3.537	3.359e-05	0.00108995
FBLN1	57.9669	18.4792	-1.649	1.35447e-14	2.34176e-12
MYOF	14.5167	4.26655	-1.767	2.22045e-16	4.6357e-14
GPR126	4.81033	1.1965	-2.007	1.56124e-08	1.12909e-06
CECR1	14.2767	6.23748	-1.195	9.88077e-06	0.000375707
RAPGEF5	2.90785	1.18642	-1.293	0.000307347	0.00771156
C3orf58	17.0863	2.80684	-2.606	0	0
MLEC	64.6605	40.0059	-0.693	1.87935e-05	0.000659486
CACNA2D1	2.94188	0.248806	-3.564	6.51805e-06	0.000263608
SH3BP4	30.5961	16.8498	-0.861	8.20977e-07	4.18623e-05
ZCCHC11	16.002	9.55197	-0.744	0.00116001	0.0234721
TMEM158	62.9792	14.2162	-2.147	0	0
IGSF9	5.73537	2.7299	-1.071	0.00158153	0.0304341
ZIC1	6.05722	1.33815	-2.178	5.41041e-09	4.15737e-07
KIF26A	3.26981	1.45389	-1.169	0.000322422	0.00798121
KLHDC8B	26.6065	14.0425	-0.922	8.35554e-05	0.00242026
RNF220	19.6759	11.5351	-0.77	0.000343543	0.0083545
SULF1	5.4191	0.354702	-3.933	7.15785e-11	6.94751e-09
NGFR	20.9876	5.99715	-1.807	6.37268e-14	1.02194e-11
COTL1	334.678	130.176	-1.362	0	0
RAMP1	7.26589	0.01	-9.505	1.4517e-06	6.9537e-05
GAS7	10.6154	2.12393	-2.321	2.367e-13	3.4014e-11
PLEKHG3	4.84559	1.65235	-1.552	9.62288e-06	0.000367163
NECAB2	11.3939	3.24153	-1.814	8.86745e-06	0.000341876
HHIP	3.8629	0.170611	-4.501	6.52766e-06	0.000263608
ILDR2	27.5786	15.8964	-0.795	2.17011e-06	0.000100051
FST	13.5597	2.39055	-2.504	2.97653e-06	0.00013227
MEST	277.539	116.398	-1.254	1.30407e-12	1.7178e-10
SPSB4	37.5091	23.3616	-0.683	0.000380096	0.00902524
EFCC1	21.9954	11.2048	-0.973	1.06029e-05	0.000400414
AXL	8.3668	3.9864	-1.07	5.5103e-05	0.00168896
AFF2	2.45048	0.838055	-1.548	5.4052e-05	0.00166135
TMEM65	11.7084	5.77157	-1.021	4.91268e-05	0.00152693
LPL	5.88395	1.49423	-1.977	8.58594e-07	4.34355e-05
TNS3	6.15992	3.81659	-0.691	0.002005	0.0374119
MN1	21.5967	12.1943	-0.825	2.09081e-06	9.72053e-05
COL5A2	20.3134	10.6395	-0.933	1.31424e-07	7.73516e-06
EVC	3.87004	2.10559	-0.878	0.00204254	0.0379206
VSTM2L	30.9938	17.1375	-0.855	0.000102121	0.0029048
SOWAHC	11.808	5.3342	-1.146	1.66583e-06	7.87712e-05
PCOLCE	9.97231	0.139532	-6.159	0.00268886	0.0476987
TRIM22	11.7102	4.0769	-1.522	6.00127e-07	3.14711e-05
CHD1	23.3784	15.5339	-0.59	0.000651094	0.014643
VSX2	3.06596	0.01	-8.26	1.71383e-11	1.75588e-09
SERPINF1	23.9672	2.53019	-3.244	6.65468e-13	8.87157e-11
LGALS3BP	13.462	4.70671	-1.516	2.14712e-06	9.94054e-05
GPD2	3.82155	1.65834	-1.204	0.00200908	0.037425
ITGA9	2.93401	0.790657	-1.892	0.000116231	0.00328085
GALNT11	22.1597	13.7155	-0.692	0.00109386	0.0225813
VANGL1	2.15171	0.520449	-2.048	2.97143e-06	0.00013227
AK5	2.12967	0.45578	-2.224	0.000996632	0.0210052
SERINC5	6.82398	4.10536	-0.733	0.00230446	0.042008
B4GALT6	8.0733	4.59188	-0.814	0.00209558	0.0387753
HLA-A	7.32884	2.04324	-1.843	0.000161545	0.00441385
DUSP6	25.7055	8.01964	-1.68	3.25974e-09	2.54007e-07
SIM2	2.06177	0.28269	-2.867	9.33206e-05	0.00268809
KRT8	51.0832	0.89679	-5.832	9.0033e-10	7.60469e-08
MAML3	4.04675	2.12576	-0.929	0.000900579	0.0192002
SLIT3	9.83998	0.706	-3.801	0	0
TGM2	1.84847	0.141351	-3.709	0.000158234	0.00436624
POU3F1	10.0246	3.64025	-1.461	8.11539e-06	0.000318428
GRIN2B	2.272	0.789509	-1.525	0.00031077	0.00777981
NPTX1	10.6552	3.41422	-1.642	1.03034e-10	9.50055e-09
TSHZ1	4.88088	1.68268	-1.536	5.62153e-06	0.000229529
UGP2	32.4529	18.7781	-0.789	0.000720937	0.0159433
KIAA1644	2.488	0.613949	-2.019	3.13356e-06	0.000137591
PXDC1	16.3326	2.71915	-2.587	3.84752e-11	3.83539e-09
A2M	42.7382	17.2194	-1.311	6.72795e-14	1.0635e-11
FAM198B	17.7486	5.39423	-1.718	4.39293e-12	5.11661e-10
TIMP3	12.9627	2.393	-2.437	0	0
AKAP2	17.5813	9.47334	-0.892	5.22699e-05	0.00161105
ETV4	3.54257	0.353564	-3.325	0.000438381	0.0102769
SRGAP2	11.7667	6.08979	-0.95	4.08379e-05	0.00129106
SEPP1	6.29314	0.170645	-5.205	0.000137997	0.00384619
SHROOM2	4.60543	1.85229	-1.314	2.603e-06	0.000119017
RRM2B	31.4717	19.5978	-0.683	0.000370906	0.00884557
LAMB1	11.7325	4.46375	-1.394	4.36079e-10	3.79938e-08
MXRA8	13.7139	3.42278	-2.002	2.20273e-08	1.53881e-06
SDCBP	106.405	66.9639	-0.668	0.000366393	0.0087752
PGF	6.90197	0.616524	-3.485	3.06094e-06	0.000135477
IGF2	120.915	54.2308	-1.157	1.46549e-12	1.88555e-10
CUEDC1	19.2627	10.9366	-0.817	6.52416e-05	0.00196703
EPHA2	58.976	38.5187	-0.615	0.00020995	0.00546612
PDLIM1	59.3658	30.9034	-0.942	1.93503e-06	9.0725e-05
MAML2	7.62682	3.31862	-1.2	3.23392e-06	0.000141436
GLI1	4.57042	0.985505	-2.213	0.00115801	0.0234721
TCF20	9.19766	5.43358	-0.759	0.000959442	0.0203376
KLHL20	14.8655	8.98542	-0.726	0.0012709	0.0255219
KLHL5	9.14608	5.27864	-0.793	0.000733338	0.016132
DLC1	2.44926	0.510767	-2.262	1.0743e-05	0.000404326
DKK3	27.9525	18.0582	-0.63	0.00189102	0.0356142
CRISPLD1	33.2642	14.3017	-1.218	6.35918e-11	6.22693e-09
ANKRD33B	4.78344	2.34577	-1.028	2.95125e-05	0.000973381
HES1	35.3723	14.4177	-1.295	7.10861e-07	3.67555e-05
EPB41L2	23.4567	10.2823	-1.19	5.32073e-07	2.80352e-05
FAM212B	12.1693	7.05399	-0.787	0.000684821	0.0153082
PLXDC2	17.5806	9.35101	-0.911	0.000161555	0.00441385
SEL1L3	11.0473	3.62463	-1.608	1.72108e-09	1.40027e-07
SBF2	43.0939	21.2614	-1.019	6.16007e-10	5.24317e-08
FZD6	5.1962	2.04356	-1.346	0.000465092	0.0108395
RAB11FIP4	10.4822	2.57533	-2.025	0	0
BMP7	71.3052	18.8658	-1.918	0	0
PON2	81.4716	47.1079	-0.79	0.000162088	0.0044175
MMP14	13.8009	3.26766	-2.078	1.63736e-12	2.08245e-10
FAM49A	10.3601	4.73894	-1.128	5.57799e-06	0.000228594
TEX2	9.7395	4.80116	-1.02	1.26456e-05	0.000466413
MDM2	72.759	45.5702	-0.675	2.95577e-05	0.000973381
C8orf46	4.94694	2.02487	-1.289	0.000747007	0.0163095
GPM6B	187.613	115.799	-0.696	0.00104814	0.0218191
DDB2	7.32664	1.74616	-2.069	2.25485e-05	0.000772443
ZNF561	19.1812	12.181	-0.655	0.000710402	0.0157843
HOXB4	5.36358	0.255246	-4.393	9.28176e-06	0.000355373
GUCY1A2	5.74253	1.83384	-1.647	5.12257e-13	6.99768e-11
RFTN1	11.0138	4.70481	-1.227	1.38167e-05	0.000501253
GNAI1	32.6944	9.70614	-1.752	2.66454e-15	5.17247e-13
EGFR	5.92513	2.62992	-1.172	0.000565173	0.0129346
FOXJ1	14.4273	7.14128	-1.015	0.00239301	0.0433366
NKD1	11.5024	3.69419	-1.639	5.10703e-15	9.57784e-13
GDF6	2.99626	0.190295	-3.977	8.18818e-06	0.000320149
CYGB	4.06988	0.815989	-2.318	0.000255411	0.00657238
BOK	14.7609	8.19796	-0.848	0.000661305	0.0148425
ELF4	5.00771	0.62475	-3.003	3.40352e-08	2.28242e-06
HAS2	1.95373	0.123746	-3.981	0.00253781	0.0457344
NCOR2	19.6614	6.86082	-1.519	1.34781e-13	2.04295e-11
HK1	46.9305	31.1307	-0.592	0.00050074	0.0115672
ZMAT4	8.448	2.74852	-1.62	0.0011082	0.0228333
CACNG8	1.83778	0.237585	-2.951	7.79638e-08	4.81938e-06
ENOX1	7.02875	1.95266	-1.848	0.00065072	0.014643
PREX1	16.9809	9.95126	-0.771	1.8701e-05	0.000659002
CTDSP2	31.8207	19.0131	-0.743	2.07807e-05	0.000718558
LINGO1	25.9123	13.2692	-0.966	4.09886e-06	0.000175815
PLTP	105.325	62.3683	-0.756	7.21238e-05	0.00213382
SMARCA2	6.35167	2.79564	-1.184	2.05986e-05	0.000714494
CCND1	140.81	55.9234	-1.332	2.22045e-16	4.6357e-14
STC2	11.1275	1.88575	-2.561	0	0
LOC728392	82.5897	49.5506	-0.737	6.27348e-05	0.00190249
ATP1B2	7.43196	1.84723	-2.008	3.15509e-07	1.71277e-05
SULF2	41.2423	21.1479	-0.964	2.05914e-07	1.16247e-05
CALD1	46.9738	28.199	-0.736	3.44262e-05	0.00110748
PYCR1	11.2071	4.87954	-1.2	0.000465322	0.0108395
ALDH2	26.24	13.5884	-0.949	6.93622e-05	0.00205762
FOXA1	15.6981	0.0298887	-9.037	1.71473e-05	0.000616022
DNAJC1	18.7257	10.0606	-0.896	0.000345796	0.00837443
F11R	12.6881	7.72427	-0.716	0.00080412	0.0173442
TFCP2	16.2037	8.01599	-1.015	1.80418e-05	0.000643975
KITLG	25.5173	12.958	-0.978	4.13437e-06	0.000176629
FOXA2	7.46938	0.01	-9.545	1.60307e-16	3.62e-14
MMRN1	11.5581	3.37937	-1.774	3.2885e-11	3.30793e-09
PLCD1	19.7478	11.6383	-0.763	0.00116035	0.0234721
NEUROD1	1.94036	0.309988	-2.646	0.00181341	0.0344175
HBEGF	8.982	3.05324	-1.557	2.62831e-05	0.000886653
PRTFDC1	6.82665	2.64075	-1.37	0.00219224	0.0402942
CDH6	2.87959	1.42199	-1.018	0.00107249	0.0222231
COL5A1	14.3713	7.58543	-0.922	3.2791e-07	1.76991e-05
TNFRSF19	17.0566	6.3596	-1.423	2.17006e-05	0.000746999
SORCS3	3.26399	0.36949	-3.143	8.48911e-09	6.38993e-07
FZD1	13.1187	7.58903	-0.79	0.000382062	0.00903566
SP5	5.55298	0.115191	-5.591	0.000161335	0.00441385
C12orf68	49.6198	24.3627	-1.026	5.78539e-08	3.63724e-06
IRS2	7.6031	4.59514	-0.726	0.00125143	0.0251765
USP2	3.93544	0.398045	-3.306	4.01713e-05	0.00127363
ANKRD1	29.9373	18.1	-0.726	0.000749035	0.0163151
GSE1	8.87815	3.977	-1.159	1.51798e-07	8.887e-06
TP53INP1	49.7653	29.4365	-0.758	3.57287e-05	0.00114591
TSHZ3	4.36337	1.29319	-1.755	2.95187e-06	0.000132237
ZNF300	3.07279	0.319276	-3.267	0.000121111	0.00340378
PLSCR5	4.57797	0.01	-8.839	2.90057e-09	2.27623e-07
BCHE	10.5089	5.13169	-1.034	0.00104905	0.0218191
CCDC80	12.8599	3.62249	-1.828	8.0121e-11	7.64258e-09
CYYR1	13.0445	5.73311	-1.186	1.77908e-05	0.000637071
IGFBP4	50.6374	14.5261	-1.802	0	0
SPOCK2	3.30425	0.824126	-2.003	2.75619e-06	0.00012497
LMNA	34.9206	21.0311	-0.732	0.00241561	0.0436743
SLC40A1	2.73231	0.866364	-1.657	0.00229698	0.0419408
C8orf4	19.4242	2.33451	-3.057	8.86224e-12	9.6138e-10
PALMD	12.3557	6.79897	-0.862	0.00157176	0.0302987
ARID3A	22.8623	8.26823	-1.467	3.51662e-10	3.11292e-08
NKX6-1	42.8229	0.232477	-7.525	3.11204e-07	1.70469e-05
BLCAP	36.7592	22.389	-0.715	0.001147	0.0234161
ALCAM	14.8115	3.18259	-2.218	1.29097e-11	1.36114e-09
MAFK	4.47355	1.9622	-1.189	0.00236553	0.0430312
PTX3	68.4528	32.8833	-1.058	1.64556e-08	1.18235e-06
SLIT2	27.4979	7.95823	-1.789	0	0
PDE3A	4.97748	1.48342	-1.746	4.18743e-08	2.69383e-06
BAALC	20.3131	11.7699	-0.787	0.00141605	0.0277812
NTN1	68.2472	26.8205	-1.347	2.22045e-16	4.6357e-14
COL2A1	35.3478	18.3967	-0.942	5.78307e-08	3.63724e-06
PDZRN3	8.64028	3.46658	-1.318	1.99967e-06	9.33603e-05
EPB41L3	15.3637	2.36676	-2.699	0	0
C2orf72	3.2457	0.431107	-2.912	7.02584e-06	0.000279644
BCAR3	5.87455	2.58732	-1.183	0.00274431	0.0485852
DPPA4	11.0548	3.86946	-1.514	3.57589e-06	0.00015456
WFDC1	3.67667	0.238611	-3.946	0.00185935	0.0351688
PROS1	13.5892	7.20872	-0.915	0.000154358	0.00426992
BCAM	9.50325	1.96166	-2.276	1.10335e-06	5.42602e-05
GPC6	11.7682	7.40702	-0.668	0.000721881	0.0159433
SNED1	1.82035	0.306919	-2.568	0.000754077	0.0163605
PTRF	19.2718	10.5097	-0.875	1.81573e-05	0.000646015
ARHGAP29	3.44438	1.85337	-0.894	0.00134913	0.0268974
GALNS	7.47536	3.16693	-1.239	0.000698151	0.0155541
SLC7A11	6.59089	3.24049	-1.024	9.25708e-06	0.000355373
PLEKHA5	10.99	4.74792	-1.211	2.87423e-05	0.000957933
PTCH1	41.639	26.0883	-0.675	9.79254e-05	0.00279986
LDB2	7.29497	1.33928	-2.445	3.21975e-05	0.00104991
TMEM200A	5.63839	2.07994	-1.439	0.00104635	0.0218191
LRAT	2.05724	0.461596	-2.156	0.000202918	0.00532059
IGF1R	32.3805	20.3907	-0.667	4.2928e-05	0.00134943
SOX8	9.51772	1.3402	-2.828	8.62119e-11	8.01626e-09
EXOC2	13.4394	6.90255	-0.961	1.52075e-05	0.000548112
IRS1	22.0915	6.45841	-1.774	0	0
DTX3	16.2026	8.65308	-0.905	0.000858288	0.0183339
ANXA4	3.9561	1.02187	-1.953	0.00113713	0.0232575
BAMBI	10.8359	2.29452	-2.24	1.25184e-06	6.07527e-05
TUBA1C	43.0337	17.9422	-1.262	1.09696e-07	6.56102e-06
HOXB3	8.34883	3.07988	-1.439	4.09943e-06	0.000175815
RBP1	77.6279	41.3947	-0.907	6.87345e-05	0.00204598
SLC20A2	24.2254	13.5942	-0.834	0.000172571	0.00464598
CAST	28.9205	17.1968	-0.75	0.00111184	0.0228333
PLS3	34.8082	19.508	-0.835	8.81772e-05	0.00254747
ME1	3.8169	1.13238	-1.753	0.000214446	0.00557006
LBH	25.5675	10.6044	-1.27	8.66346e-09	6.47711e-07
SHC3	9.46827	3.2146	-1.558	1.92069e-13	2.83365e-11
PCDH10	3.06109	0.575178	-2.412	0.0015139	0.0293882
CELSR1	9.99814	3.58462	-1.48	7.41629e-14	1.15579e-11
NRIP1	21.9098	8.12191	-1.432	7.10543e-15	1.28888e-12
IFFO2	12.9411	7.77674	-0.735	0.000207435	0.00541337
PLOD2	5.23916	1.23817	-2.081	0.000513018	0.0117771
LRP10	18.0048	10.9734	-0.714	0.00097112	0.0205458
CDH4	4.72364	2.2258	-1.086	0.000240597	0.00622011
IL6ST	19.4805	12.2843	-0.665	0.000277201	0.00706735
LRP2	8.73355	2.10297	-2.054	0	0
BMP5	4.48978	0.891725	-2.332	0.000128749	0.00359748
ITPRIP	5.49599	1.44067	-1.932	8.95602e-09	6.6509e-07
DYNLRB1	97.5682	58.0747	-0.749	0.00135217	0.0269097
MAP3K1	6.51437	3.78824	-0.782	0.000753274	0.0163605
TTYH2	8.20415	2.61709	-1.648	9.43115e-05	0.00270352
SYNE1	1.83852	1.13337	-0.698	0.00100387	0.0211175
RCAN2	9.86658	3.14271	-1.651	6.87848e-05	0.00204598
MDFI	28.2668	17.441	-0.697	0.00267136	0.0475219
TFF3	3.16859	0.01	-8.308	0.000575593	0.0131048
COL1A2	15.544	8.12563	-0.936	2.64021e-06	0.000120222
DSG2	13.9988	6.37789	-1.134	7.02566e-08	4.36735e-06
TMOD3	16.2678	9.74398	-0.739	0.000285386	0.00725929
PNPO	2.45474	0.515374	-2.252	0.000365875	0.0087752
NID2	4.20297	1.55899	-1.431	3.87872e-05	0.00123683
NANS	13.0061	4.40684	-1.561	0.000247714	0.00638917
HEG1	4.10033	1.20022	-1.772	6.11375e-09	4.63347e-07
KRT18	34.8555	2.75116	-3.663	2.37618e-10	2.12036e-08
TNFRSF10D	15.9081	6.3955	-1.315	9.52631e-08	5.82368e-06
KPNA1	35.6663	20.8264	-0.776	8.39768e-06	0.000327184
NEBL	16.8101	6.19059	-1.441	3.10134e-11	3.14829e-09
GFRA2	10.7467	1.1955	-3.168	2.58482e-12	3.14297e-10
DSC2	6.20143	2.13425	-1.539	0.000163115	0.00442369
CDH8	7.47352	3.87752	-0.947	0.000338302	0.00825669
ITGB5	7.30213	1.71208	-2.093	3.49603e-08	2.31638e-06
SAMD5	2.30864	0.576592	-2.001	3.37417e-05	0.00109167
TRIM5	20.7188	10.9615	-0.918	0.00037093	0.00884557
RAB32	12.3806	4.95493	-1.321	0.00149224	0.0290698
PDE1A	33.3958	16.6495	-1.004	7.34982e-05	0.00216869
PGPEP1	4.97896	1.47966	-1.751	1.66362e-08	1.18761e-06
IGFBP5	83.0358	40.0628	-1.051	7.29363e-11	7.01774e-09
ASGR1	13.2605	2.1658	-2.614	3.43872e-07	1.83814e-05
HSPA12A	6.9003	3.91869	-0.816	0.00101105	0.0212282
RAB34	30.0381	13.1246	-1.195	0.00108487	0.0224375
SEMA3C	16.0632	4.48186	-1.842	2.66454e-14	4.33575e-12
ELOVL4	8.83386	4.41125	-1.002	0.0013593	0.0270029
SOX2-OT	31.1814	9.72379	-1.681	0.000318265	0.00791372
COLEC12	5.24668	0.47953	-3.452	2.21122e-08	1.53881e-06
SLIT1	65.8108	12.2929	-2.42	0	0
CSRNP3	7.77979	4.85489	-0.68	0.00115887	0.0234721
TSHZ2	2.02001	0.913851	-1.144	0.000294164	0.00741441
ANGPT1	2.20337	0.14737	-3.902	0.000345876	0.00837443
SNX7	19.2029	9.57787	-1.004	0.00170484	0.0324125
GPRC5C	3.44022	0.182419	-4.237	0.00258021	0.0461975
LONRF2	3.75495	2.06432	-0.863	0.000169836	0.00458349
GRIK3	4.13249	1.18328	-1.804	1.58202e-09	1.29667e-07
SEMA6A	8.12644	4.06554	-0.999	1.16176e-05	0.000434286
EPB41L1	10.7783	4.18811	-1.364	5.48737e-06	0.000225717
HOXA3	8.74741	1.40917	-2.634	1.7748e-09	1.43344e-07
WASF2	27.8553	16.699	-0.738	3.10492e-05	0.00101946
LITAF	48.5957	14.8326	-1.712	2.22045e-15	4.38736e-13
TOX2	9.8498	1.52546	-2.691	2.65429e-09	2.11293e-07
RBMS1	20.7057	10.0392	-1.044	1.01059e-06	5.01441e-05
AHNAK	6.81623	2.88292	-1.241	0.000176324	0.00472404
PERP	2.36123	0.816345	-1.532	0.00268992	0.0476987
FHL1	54.4846	30.9736	-0.815	2.89912e-05	0.000963326
MSX2	3.82811	0.7656	-2.322	0.000441029	0.0103171
FN1	32.3429	18.4604	-0.809	4.15139e-05	0.00130869
CPNE2	16.7762	7.16971	-1.226	6.75607e-06	0.00027184
ADAMTS12	5.17258	2.40268	-1.106	0.000177057	0.0047322
FAM84B	18.2683	3.58245	-2.35	0	0
S1PR3	13.4813	1.13127	-3.575	0	0
MLIP	3.6938	0.368856	-3.324	0.000406197	0.00956292
ZADH2	3.08762	1.42576	-1.115	0.00257652	0.0461975
PLAGL1	21.9754	5.06031	-2.119	3.66699e-08	2.4009e-06
FGF19	9.79757	0.558942	-4.132	1.03791e-08	7.6563e-07
OLFML2B	7.4632	2.98653	-1.321	6.46725e-05	0.0019552
TMTC2	11.5955	3.10547	-1.901	4.97469e-12	5.67473e-10
MTSS1L	33.9637	21.8364	-0.637	0.000178558	0.00476083
WFS1	13.9869	6.74508	-1.052	0.000598932	0.0136082
PIM1	9.90184	3.56865	-1.472	1.29043e-05	0.000474372
PCSK1N	52.1026	31.0699	-0.746	0.00185416	0.0351306
MEF2C	3.79835	1.00468	-1.919	0.00118807	0.0239891
CBR1	9.54694	3.45281	-1.467	0.00155399	0.0300609
KCTD1	22.9665	11.0408	-1.057	0.000317323	0.00790807
CADM1	61.7737	32.677	-0.919	1.29029e-07	7.63481e-06
KLF6	17.0285	10.0133	-0.766	0.000323681	0.00799449
OLFM2	21.8027	7.3876	-1.561	1.59454e-07	9.28612e-06
WLS	102.821	51.9266	-0.986	3.0197e-07	1.66234e-05
AFF3	5.9562	3.03533	-0.973	0.00103282	0.0216032
MRS2	15.6562	6.54231	-1.259	6.09996e-07	3.18377e-05
HTR1D	2.45291	0.01	-7.938	7.9234e-08	4.87069e-06
IQGAP2	11.1388	4.60978	-1.273	1.37775e-08	1.00295e-06
SCUBE1	10.8366	1.47607	-2.876	6.43929e-15	1.18751e-12
EEF1A2	19.6051	7.59978	-1.367	1.08768e-06	5.37285e-05
KLF3	16.3284	8.37743	-0.963	1.56393e-06	7.45901e-05
SKAP2	2.90338	0.958515	-1.599	0.000938829	0.0199772
FILIP1L	9.06986	3.09889	-1.549	4.79611e-05	0.0014949

## Sheet: TableS3B-KO up specific
Supplementary Data 3B - expression of up-regulated genes (1.5 fold change) specifically in NSC PTEN-/- Lenti Luc vs NSC PTEN+/+ Lenti Luc
gene	FPKM-PTEN+/+luc	FPKM-PTEN-/-luc	log2(fold_change)	p_value	q_value
KLHDC8A	4.00905	8.76243	1.128	0.000408041	0.00958592
MCF2L	2.3868	5.13496	1.105	7.86779e-05	0.00229702
TSPAN18	26.5872	57.2011	1.105	2.89811e-09	2.27623e-07
GREM2	1.61237	5.80687	1.849	5.60806e-08	3.56628e-06
SFRP2	20.8239	188.766	3.18	0	0
MKRN3	1.23867	3.83238	1.629	0.00094439	0.020057
DCX	48.0935	74.131	0.624	0.000698632	0.0155541
DLL3	21.0374	44.3766	1.077	1.74303e-06	8.20707e-05
CREB3L2	8.31952	16.0349	0.947	0.00162207	0.0310523
CA8	1.16293	5.45266	2.229	7.753e-05	0.00227175
LMO3	1.99001	5.90819	1.57	0.00142009	0.0278111
SOCS2	11.1711	33.476	1.583	1.95762e-08	1.37968e-06
SORCS1	0.895867	2.92865	1.709	0.000333948	0.0081932
GLI2	6.07333	13.7867	1.183	5.55888e-10	4.76814e-08
CRABP1	1100.64	1850.8	0.75	2.28441e-05	0.000778146
PRDM8	1.35514	6.06781	2.163	3.44306e-05	0.00110748
LOC145845	2.25993	9.5233	2.075	1.54599e-09	1.2766e-07
CTNND2	13.0712	23.0339	0.817	4.75656e-06	0.000198609
FRAS1	1.69374	12.9572	2.935	0	0
TCF7L1	14.8536	24.909	0.746	0.000150063	0.00417198
ROBO2	0.623783	2.01762	1.694	1.24229e-05	0.000459731
AFF1	6.25874	12.7694	1.029	4.58502e-06	0.000192171
ZFHX4	4.05278	9.64127	1.25	1.22498e-11	1.31596e-09
EMID1	3.33657	7.1019	1.09	0.00256465	0.0460929
BMF	2.60583	7.55984	1.537	5.79784e-06	0.000235857
KLLN	1.37609	6.23585	2.18	1.47319e-09	1.22563e-07
HS3ST3A1	4.6086	12.8373	1.478	1.8707e-07	1.06769e-05
FZD7	15.7151	42.9683	1.451	1.11022e-15	2.23357e-13
DIXDC1	6.83973	14.0298	1.036	5.61898e-05	0.00171751
FAT4	1.74686	10.0676	2.527	0	0
MEIS1	23.1579	38.3797	0.729	5.15504e-05	0.00159331
TNC	2.1706	7.06581	1.703	1.39888e-14	2.38133e-12
RASAL2	5.50309	9.31294	0.759	0.000476218	0.0110469
CRABP2	33.1342	66.1186	0.997	3.2261e-05	0.00104991
TLE1	9.49314	23.1884	1.288	2.11527e-10	1.90289e-08
FAM19A5	13.1407	21.7197	0.725	0.00250387	0.0451963
SOX3	35.4193	141.446	1.998	0	0
TRIM67	1.52132	3.14516	1.048	0.00020063	0.00527309
ZBTB16	9.44718	22.0152	1.221	3.03853e-08	2.06266e-06
PRMT8	4.37852	11.181	1.353	9.99034e-05	0.00284905
B3GAT1	5.59134	13.5759	1.28	5.02682e-06	0.000209104
SORL1	1.37653	3.27523	1.251	9.01597e-07	4.53463e-05
PGM1	6.04994	11.8317	0.968	0.000353984	0.00853341
FRY	0.744539	1.97857	1.41	1.2367e-05	0.000459199
CADPS	2.43337	6.61289	1.442	6.76639e-05	0.002029
HES5	10.1718	52.367	2.364	0	0
PLCH1	3.04923	6.06311	0.992	0.000114695	0.00324577
FGFR2	6.32694	29.0592	2.199	0	0
SCUBE2	0.246768	6.21927	4.656	0.000179432	0.00477264
GPR153	4.36307	13.2969	1.608	1.3298e-11	1.38814e-09
INSM1	13.5941	22.2356	0.71	0.000747305	0.0163095
IRX5	8.08047	28.6129	1.824	1.38489e-12	1.8028e-10
RHBDL3	11.9811	19.6698	0.715	0.000114003	0.00323447
HS3ST3B1	7.15042	20.1531	1.495	5.2998e-08	3.38973e-06
MAP7	0.20918	3.6678	4.132	1.12431e-05	0.000421712
LGR5	0.63308	2.84736	2.169	0.00229649	0.0419408
PKDCC	7.0569	14.7219	1.061	1.88339e-05	0.000659486
FRZB	0.703425	47.704	6.084	0	0
DBX1	2.0814	47.4358	4.51	3.63931e-13	5.03362e-11
KCNH8	1.23717	4.36598	1.819	2.95518e-07	1.63495e-05
ROBO1	8.87981	15.023	0.759	0.000681122	0.0152563
PDLIM3	2.44527	8.36265	1.774	1.12381e-06	5.5022e-05
HOXA2	8.02516	36.4817	2.185	0	0
PPP1R1A	4.8291	14.0607	1.542	4.65072e-07	2.47405e-05
ZNF710	11.0574	16.7563	0.6	0.00153663	0.0297773
ZFHX3	9.53767	14.9985	0.653	0.000331309	0.00814651
ID4	29.6794	73.0956	1.3	2.5091e-14	4.14377e-12
FAM107A	0.281573	2.95978	3.394	0.000272233	0.00695671
NMU	6.6786	21.551	1.69	0.000154089	0.00426992
DACH1	12.1685	20.5704	0.757	3.92906e-05	0.00124928
PAX3	4.68645	53.1411	3.503	0	0
SRRM4	3.82247	6.94618	0.862	2.94181e-05	0.000973381
EBF3	7.89179	12.4616	0.659	0.00193809	0.0363474
PAX6	2.43876	29.6602	3.604	0	0
AK4	1.85633	7.10274	1.936	3.8276e-12	4.50558e-10
FLJ31485	0.776915	2.59385	1.739	0.00111423	0.0228333
LMX1B	0.48066	2.33161	2.278	1.17908e-05	0.000439276
ANKRD6	8.63183	19.9383	1.208	1.08085e-07	6.53529e-06
FBN2	8.30055	16.4552	0.987	1.25968e-08	9.23073e-07
DAB1	1.4754	7.30355	2.307	1.18562e-07	7.05318e-06
SCRT2	2.96818	11.3657	1.937	1.29163e-11	1.36114e-09
LMCD1	9.1554	21.3216	1.22	2.29997e-06	0.000105598
KCNC1	2.75942	5.4028	0.969	0.00019612	0.00517915
SYT2	0.670425	2.61615	1.964	1.66361e-07	9.6376e-06
ICMT	15.043	23.6929	0.655	0.000289016	0.00731462
ENC1	40.0376	61.0399	0.608	0.000650863	0.014643
IRX1	5.01658	10.328	1.042	0.00150105	0.0291901
GFRA1	6.50742	9.95765	0.614	0.0021807	0.0401489
IKZF1	1.26469	7.86157	2.636	1.35794e-10	1.23161e-08
BMPR1B	2.67291	10.4669	1.969	1.22186e-10	1.11734e-08
PLEKHG1	9.23326	14.5543	0.657	0.000295105	0.00742123
SP8	2.98275	30.3973	3.349	0	0
S1PR1	7.2708	17.4549	1.263	3.43235e-08	2.28789e-06
LGALS1	2.56159	27.5438	3.427	0.000313934	0.00784126
AKAP6	3.44324	5.4815	0.671	0.0010169	0.0213107
PCDH19	3.87226	8.12204	1.069	1.82993e-05	0.00064898
SCRT1	4.22381	11.8735	1.491	6.00202e-09	4.58016e-07
HES6	45.0592	71.4232	0.665	0.000498211	0.0115329
NET1	14.3969	27.2531	0.921	2.41332e-05	0.000816618
TOX	3.54031	16.9572	2.26	0	0
NRARP	16.9463	52.2775	1.625	0	0
CERCAM	10.1278	19.1591	0.92	2.70849e-05	0.000910925
SST	9.10359	29.4836	1.695	0.000232784	0.00603221
MAPK12	6.83883	15.9103	1.218	2.04717e-05	0.000712325
NEO1	27.5426	58.4967	1.087	4.66589e-10	4.03344e-08
PRDM16	0.207384	3.94262	4.249	4.79217e-12	5.52347e-10
RIMS4	1.02447	3.39848	1.73	1.36077e-05	0.000496929
KCTD12	2.88627	5.20388	0.85	0.00111432	0.0228333
OTP	0.330913	11.7016	5.144	2.25322e-07	1.25919e-05
ABCA1	3.18786	5.70844	0.841	4.73773e-05	0.00148087
DCC	4.78148	11.8393	1.308	2.09943e-12	2.6398e-10
FAM155A	1.14179	2.91306	1.351	0.00236837	0.0430312
PCDHB5	0.40688	6.78768	4.06	2.86902e-07	1.59526e-05
WNT7A	15.8735	34.1104	1.104	3.31187e-07	1.77893e-05
MEIS2	35.7185	71.8736	1.009	7.21193e-07	3.71073e-05
ZNF703	42.7376	71.2692	0.738	2.81503e-05	0.000943888
DOCK10	1.13844	2.34567	1.043	0.0013243	0.0264502
DBC1	0.456754	2.4499	2.423	0.000789518	0.0170959
CLU	19.7244	51.3747	1.381	1.69815e-11	1.75588e-09
HES4	36.9734	73.5337	0.992	6.86637e-05	0.00204598
LINC00461	3.19235	8.16901	1.356	0.000795181	0.0171849
PHYHIPL	4.13221	12.0012	1.538	9.85429e-08	5.99108e-06
SEMA6B	14.7171	25.3663	0.785	2.28556e-05	0.000778146
ZNF536	3.40868	8.54486	1.326	2.87784e-08	1.97784e-06
PDE1B	0.443194	3.31342	2.902	0.00040426	0.00953761
ASCL1	6.33273	14.7845	1.223	3.13015e-06	0.000137591
ERRFI1	6.81705	13.1042	0.943	7.44498e-05	0.00219092
PLP1	6.72841	43.5489	2.694	0	0
LIPG	5.7151	10.4285	0.868	0.000162561	0.00441951
LAMA1	6.29794	12.0706	0.939	1.87196e-07	1.06769e-05
FZD4	1.6859	3.44452	1.031	0.000363602	0.00874621
PLEKHG4B	4.3456	10.9747	1.337	1.72085e-13	2.57313e-11
SETBP1	8.02668	13.8287	0.785	0.00194459	0.0364075
GLI3	4.62588	27.2072	2.556	0	0
SALL3	1.06075	2.85943	1.431	0.000205897	0.00538592
KCNJ12	1.05242	3.78031	1.845	1.16483e-06	5.67792e-05
ATP8A1	1.45861	3.05035	1.064	0.000713376	0.0158187
FZD10	3.36825	9.80098	1.541	6.36713e-08	3.98036e-06
STMN2	128.748	366.593	1.51	0	0
FOXB1	3.18889	9.64901	1.597	0.000347692	0.00840003
NAV1	5.0131	16.0403	1.678	2.22045e-16	4.6357e-14
ONECUT2	5.23415	10.0146	0.936	1.7777e-07	1.02449e-05
AUTS2	21.296	37.2244	0.806	4.18285e-06	0.000178013
LGR4	16.1874	45.7149	1.498	0	0
MIAT	15.0931	25.7034	0.768	5.13496e-05	0.00159155
TMEM132A	31.9483	48.8544	0.613	0.00141007	0.0277129
FIGNL2	11.454	19.2315	0.748	7.76069e-05	0.00227175
POU3F2	49.1525	83.589	0.766	3.53482e-06	0.000153383
CNTFR	30.0875	60.6502	1.011	9.8776e-07	4.93296e-05
SMPD3	2.88606	5.18406	0.845	0.00142891	0.0279344
CUX2	1.83674	3.88116	1.079	6.58839e-05	0.00198099
MTUS1	5.6443	13.2961	1.236	7.53608e-06	0.00029781
ZNF609	6.89325	12.6159	0.872	1.43763e-06	6.91625e-05
KAL1	1.39471	13.9028	3.317	0	0
KLF9	0.378439	1.99596	2.399	0.000198934	0.00524097
NCAM1	19.3388	31.7208	0.714	0.000121201	0.00340378
CA2	1.99946	21.627	3.435	2.06501e-13	3.0065e-11
FGFR3	31.0463	71.6419	1.206	2.28417e-12	2.80826e-10
ZNF483	1.2055	5.07092	2.073	8.59681e-07	4.34355e-05
FLJ41350	0.01	1.98547	7.633	0.00256604	0.0460929
GBX2	8.36112	21.291	1.348	6.89901e-06	0.000275915
SEMA6D	1.52968	4.11249	1.427	0.000191095	0.00505853
TCF12	40.1123	60.6399	0.596	0.00162845	0.0311205
LGI4	2.75618	10.1078	1.875	1.94052e-09	1.55593e-07
SH2D5	0.65539	2.22717	1.765	0.00260048	0.0464852
PCDH8	4.83523	24.8318	2.361	4.44089e-16	9.09972e-14
USP44	1.24432	5.23312	2.072	4.39195e-06	0.000185484
FAM222A	6.7724	12.1246	0.84	0.000382168	0.00903566
CNTN2	3.02411	13.779	2.188	0	0
LFNG	7.50642	17.989	1.261	6.27573e-05	0.00190249
CP	4.16499	16.1618	1.956	1.0747e-13	1.6516e-11
SFRP1	16.8589	36.1578	1.101	4.27428e-10	3.75357e-08
ECEL1	3.59172	7.14931	0.993	0.00136596	0.0270382
CNTNAP2	3.95298	9.92485	1.328	6.44929e-12	7.13613e-10
ST6GAL2	0.604499	8.28631	3.777	5.99476e-12	6.7002e-10
FUT8	5.68993	11.8679	1.061	7.35076e-06	0.000291527
LHX5	2.06834	5.48725	1.408	0.00217976	0.0401489
DLL1	13.8089	34.2294	1.31	2.94631e-12	3.50548e-10
ADD2	5.6277	18.935	1.75	2.79621e-12	3.36305e-10
ROBO3	2.43641	8.54468	1.81	5.8229e-12	6.57453e-10
LOC100505876	1.48671	5.7771	1.958	0.000565777	0.0129346
EPHB1	6.35035	22.0165	1.794	0	0
DPYSL3	34.5528	67.3183	0.962	3.07652e-08	2.07571e-06
GPC1	29.7749	46.4607	0.642	0.000166632	0.00450803
CSPG5	7.30382	21.074	1.529	3.66202e-08	2.4009e-06
MTTP	1.77094	4.66128	1.396	6.05942e-05	0.00184704
ALPL	14.8259	27.482	0.89	1.95276e-05	0.000681617
FAT3	3.77864	5.80476	0.619	0.000810694	0.017452
CRNDE	12.3188	28.2341	1.197	0.000742796	0.0162753
TNRC6C	4.80466	7.69909	0.68	0.00148215	0.0289242
NDNF	3.78789	17.9925	2.248	0	0
STOX2	4.29832	7.83378	0.866	0.000257931	0.00662183
UBE2QL1	1.22282	2.81791	1.204	0.000505986	0.011664
ABCC4	3.88325	6.87108	0.823	0.00169526	0.0322859
BBX	7.52692	12.3097	0.71	0.000337845	0.00825669
SOX1	11.7096	20.5648	0.812	2.83379e-05	0.000947307
DTX4	36.3103	69.2564	0.932	1.88185e-08	1.33479e-06
NRIP3	0.667912	2.63466	1.98	0.000473528	0.0110075
SALL4	11.0208	19.6518	0.834	2.36889e-05	0.000804043
PCDH17	8.678	16.5195	0.929	1.99294e-07	1.13087e-05
SORCS2	0.388935	2.27261	2.547	2.9515e-06	0.000132237
MEGF10	3.77743	9.34344	1.307	7.24373e-07	3.71073e-05
CDKN1C	27.4864	78.7063	1.518	2.25575e-12	2.80448e-10
SPOCK1	20.3737	34.7554	0.771	8.54872e-06	0.0003319
PRDM12	0.568086	6.01493	3.404	5.41092e-06	0.000223402
MAPK11	7.68587	14.3755	0.903	0.000261209	0.00669047

## Sheet: TableS3C-PAX7OE down specific
Supplementary Data 3C - expression of down-regulated genes (1.5 fold change) specifically in NSC PTEN+/+ Lenti PAX7 vs NSC PTEN+/+ Lenti Luc
gene	FPKM-PTEN+/+luc	FPKM-PTEN+/+ Lenti PAX7	log2(PTEN-/- Lenti PAX7 vs PTEN+/+ Lenti Luc)	p_value	q_value
TGFB2	29.5374	16.5914	-0.832	1.24e-10	7.97e-08
NTRK2	49.6444	31.3807	-0.662	4.56e-09	1.62e-06
SPP1	12.4444	5.74671	-1.115	0.000503567	0.0391399
SEMA5A	3.75706	2.28229	-0.719	4.89e-05	0.00671756
ONECUT2	5.15469	3.41307	-0.595	2.5e-05	0.0038367
PRICKLE2	1.91803	0.985123	-0.961	0.000669466	0.0456574
DST	10.6082	6.93294	-0.614	1.4e-07	3.59e-05
ST18	2.56144	1.32769	-0.948	0.000593562	0.0426141

## Sheet: TableS3D-PAX7OE up specific
Supplementary Data 3D - expression of up-regulated genes (1.5 fold change) specifically in NSC PTEN+/+ Lenti PAX7 vs NSC PTEN+/+ Lenti Luc
gene	FPKM-PTEN+/+luc	FPKM-PTEN+/+ Lenti PAX7	log2(PTEN-/- Lenti PAX7 vs PTEN+/+ Lenti Luc)	p_value	q_value
TAGLN	89.155	139.684	0.648	3.32e-07	8.15e-05
RGS5	4.71477	10.3387	1.133	4.82e-09	1.66e-06
COL4A2	44.2907	74.2351	0.745	6.68e-14	5.27e-11
ZIC1	5.96559	11.5127	0.948	1.73e-08	5.47e-06
MYL9	60.504	110.676	0.871	5.11e-10	2.82e-07
IFITM3	235.608	442.575	0.91	3.57e-14	3.04e-11
PTPRE	5.68499	8.61184	0.599	0.000419104	0.0348488
PCOLCE	9.82291	19.8693	1.016	5.77e-06	0.00104451
TPM2	82.1581	139.418	0.763	4.48e-09	1.62e-06
CCDC3	3.43143	6.97461	1.023	0.000216441	0.0208255
DOK5	7.66593	16.8089	1.133	8.35e-07	0.000184226
A2M	42.0903	91.4943	1.12	0	0
IGF2	119.09	207.417	0.8	4.44e-16	6.13e-13
ZIC2	6.83312	11.2576	0.72	0.000474523	0.0374986
GADD45A	45.5119	71.4995	0.652	6.57e-06	0.00115115
CHST14	10.5348	18.3325	0.799	3e-05	0.00441415
BOK	14.5403	22.0185	0.599	0.000131346	0.0140744
HAS2	1.92402	4.91432	1.353	7.07e-05	0.00884815
TPM1	57.958	93.4275	0.689	1.55e-06	0.000328692
CDH6	2.83579	4.6494	0.713	0.000105125	0.0122133
SEMA3A	9.97519	17.5608	0.816	2.61e-09	1.11e-06
LIMCH1	13.1193	24.1631	0.881	3.59e-08	1.02e-05
ITPKB	6.6414	13.8447	1.06	1.58e-13	1.16e-10
COL18A1	20.751	32.4089	0.643	2.02e-08	6.19e-06
ADRA2A	1.03814	2.97262	1.518	0.000383931	0.0325958
EHD3	2.42841	4.76056	0.971	0.000216992	0.0208255
KANK4	0.353639	2.35744	2.737	3.91e-07	9.37e-05
ZNF787	17.7233	27.4552	0.631	0.000179008	0.0183393
GAS6	13.2968	27.2949	1.038	5.9e-10	3.1e-07
LEPREL1	18.1683	30.6783	0.756	2.26e-08	6.75e-06
SDC2	69.5203	106.214	0.611	3e-09	1.18e-06
NRP2	12.207	19.197	0.653	0.000116001	0.0127446
ETS1	4.85507	12.8329	1.402	2.22e-16	4.08e-13
ARL4C	29.9015	44.9782	0.589	3.21e-07	8.06e-05
HSPG2	5.67397	8.98371	0.663	6.39e-08	1.72e-05
ARHGAP23	4.72506	7.50496	0.668	0.000116222	0.0127446
IL1R1	0.632073	2.24817	1.831	7.97e-05	0.00977604
PRKCA	3.22034	5.33368	0.728	1.88e-05	0.00301459
CTGF	96.2442	152.877	0.668	1.3e-10	7.97e-08
SEMA3C	15.8186	25.3141	0.678	6.81e-08	1.79e-05
PARM1	3.61565	7.81115	1.111	2.36e-08	6.85e-06
TOM1L2	5.15847	7.95447	0.625	0.000558356	0.0415977
TP53I3	36.4334	56.3418	0.629	0.000109879	0.0125024
N4BP3	2.45361	4.1365	0.754	0.00057537	0.0423357
LRRN3	10.3057	22.7846	1.145	1.85e-09	8.18e-07
IFITM2	81.5481	131.456	0.689	7.58e-06	0.0013065

## Sheet: TableS3E-KO down overlap
Supplementary Data 3E - expression of genes down-regulated (1.5 fold change) in both NSC PTEN-/- Lenti Luc vs NSC PTEN+/+ Lenti Luc and NSC PTEN+/+ Lenti PAX7 vs NSC PTEN+/+ Lenti Luc
gene	FPKM-PTEN+/+ Lenti Luc	FPKM-PTEN-/- Lenti Luc	log2(PTEN-/- Lenti Luc vs PTEN+/+ Lenti Luc)	p_value	q_value
ARX	12.489	0.784586	-3.993	3.11973e-13	4.36959e-11
CD44	9.00619	1.24556	-2.854	8.1904e-11	7.73442e-09
CDH11	44.1913	16.6091	-1.412	7.54952e-15	1.34735e-12
EMP1	7.03746	1.48392	-2.246	6.44763e-07	3.34944e-05
LINC00261	6.21033	0.01	-9.279	1.02463e-28	2.362e-26
NKX2-2	34.1088	0.01	-11.736	2.14292e-47	5.15466e-45
NKX6-2	37.276	0.12535	-8.216	9.35303e-05	0.00268809
OPCML	5.68449	1.35325	-2.071	1.22815e-09	1.0295e-07
PAPPA	5.24694	1.34429	-1.965	6.19726e-13	8.36253e-11
SHH	34.3401	0.01	-11.746	4.6541e-41	1.09569e-38
SLITRK1	7.20977	1.46726	-2.297	8.24818e-11	7.73442e-09
SPARCL1	5.3729	0.743171	-2.854	2.76708e-06	0.00012497
SPON1	20.477	0.0190771	-10.068	1.64953e-06	7.83349e-05
ST8SIA3	2.21872	1.10769	-1.002	0.00204114	0.0379206

## Sheet: TableS3F-PAX7OE down overlap
Supplementary Data 3F - expression of genes down-regulated (1.5 fold change) in both NSC PTEN-/- Lenti Luc vs NSC PTEN+/+ Lenti Luc and NSC PTEN+/+ Lenti PAX7 vs NSC PTEN+/+ Lenti Luc
gene	FPKM-PTEN+/+ Lenti Luc	FPKM-PTEN+/+ Lenti PAX7	log2(PTEN-/- Lenti PAX7 vs PTEN+/+ Lenti Luc)	p_value	q_value
ARX	12.3007	7.70271	-0.675	0.000638305	0.0448724
CD44	8.86969	4.9814	-0.832	0.00012171	0.0131697
CDH11	43.52	22.3786	-0.96	2e-15	2.45e-12
EMP1	6.93127	3.39111	-1.031	0.000140707	0.0149325
LINC00261	6.11614	3.25926	-0.908	2.38e-05	0.00370728
NKX2-2	33.5958	21.7372	-0.628	5.04e-05	0.00671756
NKX6-2	36.7138	12.9965	-1.498	7.27e-10	3.49e-07
OPCML	5.59824	3.51573	-0.671	0.000449227	0.0367268
PAPPA	5.16744	3.23422	-0.676	2.02e-05	0.0031838
SHH	33.8214	20.6361	-0.713	3.23e-05	0.00468613
SLITRK1	7.10071	4.53721	-0.646	0.000668597	0.0456574
SPARCL1	5.29074	2.2118	-1.258	0.00058711	0.0426141
SPON1	20.1667	12.8543	-0.65	6.63e-07	0.000152546
ST8SIA3	2.185	1.16668	-0.905	0.00023056	0.021937

## Sheet: TableS3G-KO up overlap
Supplementary Data 3G - expression of genes up-regulated (1.5 fold change) in both NSC PTEN-/- Lenti Luc vs NSC PTEN+/+ Lenti Luc and NSC PTEN+/+ Lenti PAX7 vs NSC PTEN+/+ Lenti Luc
gene	FPKM-PTEN+/+ Lenti Luc	FPKM-PTEN-/- Lenti Luc	log2(PTEN-/- Lenti Luc vs PTEN+/+ Lenti Luc)	p_value	q_value
GAS1	2.30225	28.5142	3.631	0	0
ERBB4	3.24479	7.83078	1.271	4.16197e-08	2.69311e-06
PAX7	0.163132	13.6575	6.388	8.00477e-05	0.00233086
COL4A1	24.4059	40.8978	0.745	6.90722e-06	0.000275915
PVRL1	10.9534	20.7021	0.918	3.12224e-05	0.00102212
TSPAN15	4.99378	14.2213	1.51	4.28174e-06	0.000181523
EPHA7	1.72085	5.02374	1.546	3.88705e-08	2.53001e-06
LOXL2	6.25996	12.135	0.955	1.85682e-05	0.000656411
BOC	6.83398	36.6144	2.422	0	0
MUSTN1	9.0964	28.3527	1.64	0.000322351	0.00798121
CDON	1.977	4.38366	1.149	1.32066e-05	0.000483876
FAM129B	7.19292	12.3339	0.778	0.000330466	0.00814388
IGFBP2	201.468	353.108	0.81	9.89712e-07	4.93296e-05
ARRB1	3.12098	5.75866	0.884	0.00161286	0.0309295
LRRC16A	1.76306	4.01869	1.189	0.000338774	0.00825669
LINC00617	3.5554	13.0205	1.873	8.48788e-12	9.29885e-10
MAMDC2	5.6575	12.4532	1.138	1.30337e-06	6.2977e-05
ICAM1	3.52013	8.07065	1.197	2.17382e-05	0.000746999
SYTL2	4.97233	16.7819	1.755	3.15775e-07	1.71277e-05
PRSS23	48.2573	118.654	1.298	7.77156e-15	1.36496e-12
SMOC1	12.8488	50.5341	1.976	0	0
IRX3	8.51422	54.2446	2.672	0	0
LOXL1	12.8379	28.9872	1.175	2.63109e-08	1.81956e-06

## Sheet: TableS3H-PAX7OE up overlap
Supplementary Data 3H - expression of genes up-regulated (1.5 fold change) in both NSC PTEN-/- Lenti Luc vs NSC PTEN+/+ Lenti Luc and NSC PTEN+/+ Lenti PAX7 vs NSC PTEN+/+ Lenti Luc
gene	FPKM-PTEN+/+ Lenti Luc	FPKM-PTEN+/+ Lenti PAX7	log2(fold_change)	p_value	q_value
PAX7	0.160675	174.156	10.082	3.58e-10	2.08e-07
CDON	1.94704	13.1463	2.755	0	0
TSPAN15	4.91861	26.3862	2.423	0	0
GAS1	2.26759	10.5068	2.212	9.22e-12	6.36e-09
MUSTN1	8.95933	37.9388	2.082	5.89e-08	1.62e-05
LINC00617	3.50159	12.5431	1.841	7.55e-15	8.33e-12
ICAM1	3.4672	12.3533	1.833	4.44e-16	6.13e-13
LOXL1	12.6445	34.6517	1.454	0	0
SYTL2	4.89657	13.0144	1.41	6.47e-06	0.00115115
ARRB1	3.07409	7.79055	1.342	3.2e-09	1.22e-06
BOC	6.73096	16.0729	1.256	1.6e-14	1.47e-11
MAMDC2	5.57175	12.6195	1.179	6.45e-10	3.24e-07
SMOC1	12.6549	27.3624	1.112	1.05e-09	4.81e-07
IGFBP2	198.43	420.342	1.083	0	0
LRRC16A	1.7363	3.58328	1.045	0.000373493	0.0321487
ERBB4	3.1954	6.56018	1.038	6.42e-07	0.000150713
EPHA7	1.69462	3.25074	0.94	0.000187767	0.0190127
IRX3	8.3863	15.6347	0.899	1.31e-05	0.0021907
LOXL2	6.16546	11.0224	0.838	3.18e-06	0.000650357
COL4A1	24.04	42.4247	0.819	1.02e-14	1.02e-11
FAM129B	7.08531	11.0259	0.638	0.000176802	0.0183393
PRSS23	47.5251	73.8216	0.635	2.84e-09	1.16e-06
PVRL1	10.7891	16.2988	0.595	0.000654061	0.0456574
