# Supplementary material for: PTEN deficiency reprogrammes human neural stem cells towards a glioblastoma stem cell-like phenotype
Source: Nat Commun. 2015 Dec 3;6:10068. doi: 10.1038/ncomms10068 (PMC4686761; doi:10.1038/ncomms10068)
Supplement: Supplementary Data 4 — Potential CREB-targets and genes with increase of H3K4me3 among the 326 upregulated genes in PTEN-/- NSCs [file ncomms10068-s5.xlsx]

## Sheet: Fig4A
Supplementary Data 4A: Potential CREB-targets and genes with increase of H3K4me3 among the 326 upregulated genes in PTEN-/- NSCs
Gene	Tag
PAX7	RNA-up & CREB & H3K4me3-up
LOC100507351	RNA-up & CREB & H3K4me3-up
FECH	RNA-up & CREB & H3K4me3-up
ZNF185	RNA-up & CREB & H3K4me3-up
LOC145845	RNA-up & CREB & H3K4me3-up
FOSL2	RNA-up & CREB & H3K4me3-up
CCDC69	RNA-up & CREB & H3K4me3-up
FRAS1	RNA-up & CREB & H3K4me3-up
KREMEN2	RNA-up & CREB & H3K4me3-up
GDF15	RNA-up & CREB & H3K4me3-up
PDGFRB	RNA-up & CREB & H3K4me3-up
CEBPD	RNA-up & CREB & H3K4me3-up
BMF	RNA-up & CREB & H3K4me3-up
CSRP1	RNA-up & CREB & H3K4me3-up
SERPINB8	RNA-up & CREB & H3K4me3-up
TRIB3	RNA-up & CREB & H3K4me3-up
FAM124A	RNA-up & CREB & H3K4me3-up
GLIPR1	RNA-up & CREB & H3K4me3-up
MAP3K8	RNA-up & CREB & H3K4me3-up
TSPAN15	RNA-up & CREB & H3K4me3-up
CSDC2	RNA-up & CREB & H3K4me3-up
GSN	RNA-up & CREB & H3K4me3-up
DLG2	RNA-up & CREB & H3K4me3-up
MYL9	RNA-up & CREB & H3K4me3-up
IFITM3	RNA-up & CREB & H3K4me3-up
PTPRE	RNA-up & CREB & H3K4me3-up
CDKN1A	RNA-up & CREB & H3K4me3-up
SDC4	RNA-up & CREB & H3K4me3-up
PPM1J	RNA-up & CREB & H3K4me3-up
FRY	RNA-up & CREB & H3K4me3-up
ADRA1B	RNA-up & CREB & H3K4me3-up
TPM2	RNA-up & CREB & H3K4me3-up
SDSL	RNA-up & CREB & H3K4me3-up
ACY1	RNA-up & CREB & H3K4me3-up
RGS10	RNA-up & CREB & H3K4me3-up
HAPLN3	RNA-up & CREB & H3K4me3-up
LGR5	RNA-up & CREB & H3K4me3-up
FAM46B	RNA-up & CREB & H3K4me3-up
CNN1	RNA-up & CREB & H3K4me3-up
DBX1	RNA-up & CREB & H3K4me3-up
SYNJ2	RNA-up & CREB & H3K4me3-up
PALLD	RNA-up & CREB & H3K4me3-up
KIAA1804	RNA-up & CREB & H3K4me3-up
PDLIM3	RNA-up & CREB & H3K4me3-up
NMU	RNA-up & CREB & H3K4me3-up
ATF3	RNA-up & CREB & H3K4me3-up
PAX3	RNA-up & CREB & H3K4me3-up
RND2	RNA-up & CREB & H3K4me3-up
CDON	RNA-up & CREB & H3K4me3-up
PLAT	RNA-up & CREB & H3K4me3-up
ANKRD6	RNA-up & CREB & H3K4me3-up
TAGLN2	RNA-up & CREB & H3K4me3-up
LMCD1	RNA-up & CREB & H3K4me3-up
CLDN1	RNA-up & CREB & H3K4me3-up
NQO1	RNA-up & CREB & H3K4me3-up
SEMA3F	RNA-up & CREB & H3K4me3-up
CARD10	RNA-up & CREB & H3K4me3-up
BMPR1B	RNA-up & CREB & H3K4me3-up
RASGEF1B	RNA-up & CREB & H3K4me3-up
SP8	RNA-up & CREB & H3K4me3-up
PRIMA1	RNA-up & CREB & H3K4me3-up
ADORA1	RNA-up & CREB & H3K4me3-up
RRAS	RNA-up & CREB & H3K4me3-up
KCNN3	RNA-up & CREB & H3K4me3-up
NEO1	RNA-up & CREB & H3K4me3-up
HBEGF	RNA-up & CREB & H3K4me3-up
AGPAT2	RNA-up & CREB & H3K4me3-up
LIMCH1	RNA-up & CREB & H3K4me3-up
LAMA4	RNA-up & CREB & H3K4me3-up
TMEM132D	RNA-up & CREB & H3K4me3-up
PDE1B	RNA-up & CREB & H3K4me3-up
JDP2	RNA-up & CREB & H3K4me3-up
LIPG	RNA-up & CREB & H3K4me3-up
EMP3	RNA-up & CREB & H3K4me3-up
CDC42EP1	RNA-up & CREB & H3K4me3-up
LOXL1-AS1	RNA-up & CREB & H3K4me3-up
SYTL2	RNA-up & CREB & H3K4me3-up
LEPREL1	RNA-up & CREB & H3K4me3-up
BACE2	RNA-up & CREB & H3K4me3-up
CA2	RNA-up & CREB & H3K4me3-up
RAB31	RNA-up & CREB & H3K4me3-up
PCYT1B	RNA-up & CREB & H3K4me3-up
TNFRSF12A	RNA-up & CREB & H3K4me3-up
ARHGAP23	RNA-up & CREB & H3K4me3-up
CP	RNA-up & CREB & H3K4me3-up
ST6GAL2	RNA-up & CREB & H3K4me3-up
ADD2	RNA-up & CREB & H3K4me3-up
HSPA4L	RNA-up & CREB & H3K4me3-up
CTGF	RNA-up & CREB & H3K4me3-up
LOC100505876	RNA-up & CREB & H3K4me3-up
ALDH1L2	RNA-up & CREB & H3K4me3-up
EPHX2	RNA-up & CREB & H3K4me3-up
S100A13	RNA-up & CREB & H3K4me3-up
PALM2-AKAP2	RNA-up & CREB & H3K4me3-up
LOC100289092	RNA-up & CREB & H3K4me3-up
CHCHD10	RNA-up & CREB & H3K4me3-up
IL27RA	RNA-up & CREB & H3K4me3-up
SLC16A10	RNA-up & CREB & H3K4me3-up
PRDM1	RNA-up & CREB & H3K4me3-up
ISG15	RNA-up & CREB & H3K4me3-up
GBX1	RNA-up & CREB & H3K4me3-up
UCP2	RNA-up & CREB & H3K4me3-up
N4BP3	RNA-up & CREB & H3K4me3-up
IRX3	RNA-up & CREB & H3K4me3-up
LOXL1	RNA-up & CREB & H3K4me3-up
LHX1	RNA-up & CREB & H3K4me3-up
MAPK11	RNA-up & CREB & H3K4me3-up
IFITM2	RNA-up & CREB & H3K4me3-up
RGS4	RNA-up & CREB
PTP4A3	RNA-up & CREB
BLVRB	RNA-up & CREB
CACNG6	RNA-up & CREB
GOLGA8S	RNA-up & CREB
NOS3	RNA-up & CREB
NRIP3	RNA-up & CREB
MATN2	RNA-up & CREB
SUSD2	RNA-up & CREB
SERPINB9	RNA-up & CREB
ACTC1	RNA-up & CREB
CLSTN2	RNA-up & CREB
SST	RNA-up & CREB
KIF17	RNA-up & CREB
AQP3	RNA-up & CREB
CD74	RNA-up & CREB
STAR	RNA-up & CREB
IL32	RNA-up & CREB
OLFML3	RNA-up & CREB
TRPV3	RNA-up & CREB
IFI27L2	RNA-up & CREB
ECM1	RNA-up & CREB
SEMA3B	RNA-up & CREB
SLC5A12	RNA-up & CREB
SPINT2	RNA-up & CREB
PDLIM2	RNA-up & CREB
CSNK1A1P1	RNA-up & CREB
TKTL1	RNA-up & CREB
CRYBA1	RNA-up & CREB
CDRT4	RNA-up & CREB
FXYD5	RNA-up & CREB
POMC	RNA-up & CREB
HSD17B14	RNA-up & CREB
HSPB8	RNA-up & CREB
FABP3	RNA-up & CREB
PIEZO1	RNA-up & CREB
CRYBB1	RNA-up & CREB
SPON2	RNA-up & CREB
S100A10	RNA-up & CREB
FAM107A	RNA-up & CREB
GOLGA8T	RNA-up & CREB
PYGM	RNA-up & CREB
SH2D5	RNA-up & CREB
SP140L	RNA-up & CREB
LIMS2	RNA-up & CREB
SEC14L5	RNA-up & CREB
RYR1	RNA-up & CREB
APOBEC3B	RNA-up & CREB
TMEM176A	RNA-up & CREB
MYLK	RNA-up & CREB
PALM3	RNA-up & CREB
PLEKHG4B	RNA-up & CREB
RELB	RNA-up & CREB
GALK1	RNA-up & CREB
LGALS1	RNA-up & CREB
CD248	RNA-up & CREB
S100A11	RNA-up & CREB
AFAP1L2	RNA-up & CREB
EMILIN3	RNA-up & CREB
